# Supplementary material for: Proteome Changes Driven by Phosphorus Deficiency and Recovery in the Brown Tide-Forming Alga Aureococcus anophagefferens
Source: PLoS One. 2011 Dec 14;6(12):e28949. doi: 10.1371/journal.pone.0028949 (PMC3237563; doi:10.1371/journal.pone.0028949)
Supplement: Table S2 — Annotated proteins. Annotated proteins identified in this study. N/A signifies a fold change could not be calculated because the average spectral count in the control treatment had a value of zero. No ID means that the protein is not represented in the Joint Genome Institute's (JGI) predicted protein dataset from the genome sequence. (XLSX) [file pone.0028949.s005.xlsx]

## Sheet: Sheet1
Table S2) Annotated proteins. Annotated proteins identified in this study. N/A signifies a fold change could not be calculated because the average spectral count in the control treatment had a value of zero. No ID means that the protein is not represented in the Joint Genome Institute's (JGI) predicted protein dataset from the genome sequence.
					-P (spectral counts)			P-refed (spectral counts)			Control (spectral counts)			Mean of spectral counts			Fisher Exact Test (p-value)			Fold Changes
NCBI number	JGI protein ID	Annotation	Molecular Weight	Protein Grouping Ambiguity	-P	-P1	-P2	P-refed	P-refed1	P-refed2	Control	Control1	Control2	-P	P-refed	Control	Cont vs -P	Cont vs Refeed	Refeed vs -P	(-P/Control)	(Refeed/Control)
242620086	No ID	Ribulose-1,5-bisphosphate carboxylase/oxygenase large subunit [Aureococcus anophagefferens]	54 kDa		64	68	60	110	110	96	216	238	253	64	105.333	235.667	95% (0)	95% (0)	95% (0.020)	0.27157	0.446959
323455041	36610	Glyceraldehyde-3-phosphate dehydrogenase	40 kDa		64	62	59	69	75	61	141	136	138	61.6667	68.3333	138.333	95% (0.00000000000000032)	95% (0.00000000000000000000000000057)	95% (0.023)	0.445783	0.493976
323453252	58968	Transketolase	70 kDa		45	43	52	70	73	78	62	51	53	46.6667	73.6667	55.3333	0% (0.37)	0% (0.17)	0% (0.092)	0.843373	1.33133
323447300	60370	Histone	11 kDa		42	37	40	49	60	59	56	51	51	39.6667	56	52.6667	0% (0.10)	0% (0.14)	0% (0.41)	0.753165	1.06329
323447299	60369	Histone	13 kDa	TRUE	47	44	48	47	43	44	58	53	50	46.3333	44.6667	53.6667	0% (0.45)	95% (0.00092)	95% (0.0025)	0.863354	0.832298
242620112	No ID	ATP synthase CF1 beta chain	51 kDa	TRUE	38	41	40	39	49	44	58	53	46	39.6667	44	52.3333	0% (0.11)	95% (0.0014)	0% (0.058)	0.757962	0.840764
242620069	No ID	photosystem II p680 chlorophyll A apoprotein (CP-47)	57 kDa		28	28	31	36	33	35	59	54	54	29	34.6667	55.6667	95% (0.000027)	95% (0.000000051)	0% (0.20)	0.520958	0.622754
323453579	71305	Phosphoglycerate kinase	103 kDa	TRUE	31	37	45	46	46	43	32	25	24	37.6667	45	27	95% (0.00091)	95% (0.011)	0% (0.17)	1.39506	1.66667
242620087	No ID	Ribulose bisphosphate carboxlyase small chain	16 kDa		10	13	12	31	30	35	43	53	54	11.6667	32	50	95% (0.0000000000000013)	95% (0.00000059)	95% (0.00015)	0.233333	0.64
323456332	36205	Heat shock protein (Hsp 70)	72 kDa		26	24	25	37	40	37	17	21	21	25	38	19.6667	95% (0.021)	95% (0.0016)	0% (0.25)	1.27119	1.9322
242620034	No ID	ATP synthase CF1 alpha chain	54 kDa	TRUE	19	17	19	30	28	25	30	30	27	18.3333	27.6667	29	95% (0.030)	0% (0.076)	0% (0.31)	0.632184	0.954023
323456125	77959	Chloroplast light harvesting protein	27 kDa	TRUE	25	26	25	29	31	26	18	19	20	25.3333	28.6667	19	95% (0.011)	0% (0.10)	0% (0.13)	1.33333	1.50877
323450237	59236	ATP synthase	50 kDa	TRUE	24	23	33	36	35	29	27	20	20	26.6667	33.3333	22.3333	95% (0.040)	0% (0.096)	0% (0.31)	1.19403	1.49254
323454637	59935	Chaperonin ATPase	81 kDa		20	19	18	31	37	35	21	18	20	19	34.3333	19.6667	0% (0.35)	95% (0.012)	95% (0.049)	0.966102	1.74576
323448984	31888	Ferredoxin NADP reductase	37 kDa	TRUE	21	21	23	24	25	25	23	21	24	21.6667	24.6667	22.6667	0% (0.35)	0% (0.30)	0% (0.17)	0.955882	1.08824
323457021	10068	Hypothetical	109 kDa		22	19	22	27	26	28	19	14	16	21	27	16.3333	95% (0.029)	95% (0.045)	0% (0.40)	1.28571	1.65306
323456170	69644	Adenosylhomocysteinase	52 kDa		18	18	25	26	27	26	16	13	15	20.3333	26.3333	14.6667	95% (0.014)	95% (0.019)	0% (0.41)	1.38636	1.79545
323456989	59795	Fructose bisphosphate aldolase	43 kDa		15	16	17	24	30	27	24	15	15	16	27	18	0% (0.52)	0% (0.12)	0% (0.14)	0.888889	1.5
323451553	71821	Glutamine synthetase	121 kDa		13	13	18	30	35	27	16	13	11	14.6667	30.6667	13.3333	0% (0.18)	95% (0.00027)	95% (0.011)	1.1	2.3
323455001	22269	Fructose bisphosphate aldolase	38 kDa		19	17	19	27	28	25	11	13	12	18.3333	26.6667	12	95% (0.0063)	95% (0.0011)	0% (0.39)	1.52778	2.22222
323448136	72618	Elongation factor	93 kDa		9	12	13	21	24	24	26	21	20	11.3333	23	22.3333	95% (0.0048)	0% (0.21)	95% (0.033)	0.507463	1.02985
323449461	69930	Chloroplast light harvesting protein	22 kDa		22	24	26	21	24	19	12	10	14	24	21.3333	12	95% (0.000025)	95% (0.036)	95% (0.0080)	2	1.77778
323450901	70239	Actin	42 kDa		18	18	17	20	21	28	11	10	11	17.6667	23	10.6667	95% (0.0029)	95% (0.0033)	0% (0.44)	1.65625	2.15625
242620067	No ID	elongation factor Tu	44 kDa		13	14	12	26	26	25	19	12	14	13	25.6667	15	0% (0.51)	95% (0.035)	95% (0.034)	0.866667	1.71111
323455179	59911	Peptidyl-prolyl cis-trans isomerase	17 kDa		16	15	16	24	21	19	17	13	12	15.6667	21.3333	14	0% (0.15)	0% (0.13)	0% (0.54)	1.11905	1.52381
323456525	52245	ATP synthase	34 kDa		8	11	9	20	15	21	23	22	17	9.33333	18.6667	20.6667	95% (0.0017)	0% (0.072)	0% (0.058)	0.451613	0.903226
323448027	60343	Chloroplast light harvesting protein	27 kDa		16	16	18	19	19	19	12	12	12	16.6667	19	12	95% (0.023)	0% (0.12)	0% (0.20)	1.38889	1.58333
323455979	69630	ATPase	88 kDa	TRUE	5	5	6	20	22	30	21	15	17	5.33333	24	17.6667	95% (0.000041)	0% (0.28)	95% (0.0000013)	0.301887	1.35849
242620040	No ID	photosystem II 44 kDa apoprotein (P6)	52 kDa		20	18	17	16	18	15	12	15	13	18.3333	16.3333	13.3333	95% (0.020)	0% (0.51)	95% (0.019)	1.375	1.225
323448510	55209	S-adenosylmethionine synthetase	37 kDa		16	16	17	23	24	19	9	10	6	16.3333	22	8.33333	95% (0.00061)	95% (0.00033)	0% (0.51)	1.96	2.64
323450741	65524	Carbamoyl-phosphate synthase, Carboxyl transferase, Biotin carboxylase, Biotin binding site	228 kDa		11	10	12	20	22	18	19	12	8	11	20	13	0% (0.48)	0% (0.13)	0% (0.11)	0.846154	1.53846
242620037	No ID	Hsp70-type chaperone	59 kDa	TRUE	16	16	14	17	22	20	12	9	11	15.3333	19.6667	10.6667	95% (0.021)	95% (0.030)	0% (0.42)	1.4375	1.84375
242620082	No ID	photosystem I P700 chlorophyll A apoprotein A1	84 kDa		8	11	12	11	15	16	20	16	17	10.3333	14	17.6667	95% (0.041)	95% (0.027)	0% (0.54)	0.584906	0.792453
242620041	No ID	photosystem II D2 protein	39 kDa		14	17	16	15	16	16	11	15	11	15.6667	15.6667	12.3333	0% (0.059)	0% (0.44)	0% (0.081)	1.27027	1.27027
323449102	59430	ATP synthase	53 kDa	TRUE	15	15	10	20	19	15	20	16	12	13.3333	18	16	0% (0.44)	0% (0.41)	0% (0.52)	0.833333	1.125
323455486	52498	Clathrin vesicle coat	190 kDa		17	17	16	18	22	24	2	1	0	16.6667	21.3333	1	95% (0.00000000000012)	95% (0.000000000000066)	0% (0.41)	16.6667	21.3333
323452189	64431	PT-repeat	139 kDa	TRUE	9	6	10	17	13	16	15	19	18	8.33333	15.3333	17.3333	95% (0.0072)	0% (0.078)	0% (0.14)	0.480769	0.884615
323455687	70922	HMG1/2 (high mobility group) box, Amino acid/polyamine transporter II, Transcription elongation factor S-II, N-terminal	356 kDa		10	10	13	19	23	25	7	6	8	11	22.3333	7	95% (0.025)	95% (0.000023)	95% (0.035)	1.57143	3.19048
323447336	60366	Cyanase	21 kDa		11	10	8	8	12	9	19	16	19	9.66667	9.66667	18	95% (0.018)	95% (0.00024)	0% (0.15)	0.537037	0.537037
323454769	22626	Nucleoside diphosphate kinase	17 kDa		14	11	16	16	15	18	10	10	6	13.6667	16.3333	8.66667	95% (0.013)	95% (0.038)	0% (0.30)	1.57692	1.88462
323454760	22152	Inorganic phosphate transporter	58 kDa	TRUE	17	18	24	16	12	22	0	0	0	19.6667	16.6667	0	95% (0.000000000000000000035)	95% (0.000000000000068)	95% (0.0085)	N/A	N/A
323449723	30727	Photosystem 1 reaction center subunit	22 kDa		13	15	14	10	9	10	15	13	14	14	9.66667	14	0% (0.32)	95% (0.014)	95% (0.0031)	1	0.690476
323448531	72519	Oxidoreductase	62 kDa		15	17	14	7	9	8	14	13	13	15.3333	8	13.3333	0% (0.13)	95% (0.0044)	95% (0.000066)	1.15	0.6
323451585	69835	14-3-3 protein	28 kDa		10	11	10	14	16	15	11	9	8	10.3333	15	9.33333	0% (0.23)	0% (0.14)	0% (0.44)	1.10714	1.60714
323454939	71070	Chloroplast light harvesting protein	26 kDa		14	15	15	10	11	14	11	9	8	14.6667	11.6667	9.33333	95% (0.011)	0% (0.49)	95% (0.011)	1.57143	1.25
323447968	67669	Zn-finger, RING	128 kDa	TRUE	8	7	9	8	10	10	17	16	14	8	9.33333	15.6667	95% (0.017)	95% (0.0019)	0% (0.34)	0.510638	0.595745
323447788	77845	Chloroplast light harvesting protein	24 kDa		10	11	10	16	13	14	10	12	8	10.3333	14.3333	10	0% (0.31)	0% (0.27)	0% (0.52)	1.03333	1.43333
242620083	No ID	photosystem I P700 chlorophyll A apoprotein A2	82 kDa		10	9	8	9	12	10	15	13	16	9	10.3333	14.6667	0% (0.084)	95% (0.014)	0% (0.30)	0.613636	0.704545
323448543	72529	Enolase (phosphopyruvate dehydratase)	104 kDa		4	7	7	9	8	9	16	20	15	6	8.66667	17	95% (0.00032)	95% (0.00018)	0% (0.49)	0.352941	0.509804
323448051	77848	Chloroplast light harvesting protein	24 kDa		14	13	12	8	13	13	8	7	9	13	11.3333	8	95% (0.012)	0% (0.31)	95% (0.036)	1.625	1.41667
242620115	No ID	Cytochrome f	34 kDa		10	10	12	9	9	10	10	10	13	10.6667	9.33333	11	0% (0.40)	0% (0.11)	0% (0.056)	0.969697	0.848485
323453090	63510	Aconitate hydratase	95 kDa		11	13	14	14	15	10	8	3	5	12.6667	13	5.33333	95% (0.00040)	95% (0.0098)	0% (0.13)	2.375	2.4375
323451606	77816	Chloroplast light harvesting protein	28 kDa		8	8	8	15	16	15	9	8	10	8	15.3333	9	0% (0.54)	0% (0.091)	0% (0.11)	0.888889	1.7037
323446473	68712	Expressed protein	19 kDa	TRUE	9	10	7	11	11	10	12	14	13	8.66667	10.6667	13	0% (0.16)	0% (0.068)	0% (0.40)	0.666667	0.820513
323447782	33635	Histone	15 kDa		5	4	4	9	6	10	8	9	10	4.33333	8.33333	9	95% (0.047)	0% (0.21)	0% (0.20)	0.481481	0.925926
323451957	37568	Rieske protein (Iron sulfur protein), Chloroplast light harvesting protein	19 kDa		9	6	7	13	13	13	8	4	11	7.33333	13	7.66667	0% (0.45)	0% (0.12)	0% (0.19)	0.956522	1.69565
323447684	33813	Cytochrome c6	9 kDa	TRUE	4	4	4	7	8	10	16	17	18	4	8.33333	17	95% (0.0000038)	95% (0.00011)	0% (0.15)	0.235294	0.490196
242620091	No ID	Magnesium chelatase subunit	39 kDa		9	10	10	13	12	15	7	8	7	9.66667	13.3333	7.33333	0% (0.098)	0% (0.073)	0% (0.53)	1.31818	1.81818
323447679	67892	Hypothetical	60 kDa		10	6	9	7	9	8	14	11	10	8.33333	8	11.6667	0% (0.25)	95% (0.022)	0% (0.14)	0.714286	0.685714
323451317	37768	G-protein beta WD-40 repeat (Guanine nucleotide-binding protein)	35 kDa		1	1	2	13	15	12	16	14	17	1.33333	13.3333	15.6667	95% (0.0000000016)	0% (0.066)	95% (0.0000013)	0.0851064	0.851064
323453907	24196	Enolase (phosphopyruvate dehydratase)	47 kDa		10	13	9	9	11	14	7	6	9	10.6667	11.3333	7.33333	95% (0.046)	0% (0.22)	0% (0.19)	1.45455	1.54545
323451650	27306	Chloroplast hydroxymethylbilane synthase	36 kDa		4	4	5	11	8	12	16	14	15	4.33333	10.3333	15	95% (0.00010)	95% (0.011)	0% (0.057)	0.288889	0.688889
242620031	No ID	ATP synthase CF0 B'chain subunit II	18 kDa		8	8	11	11	9	10	12	10	12	9	10	11.3333	0% (0.39)	0% (0.13)	0% (0.26)	0.794118	0.882353
323453726	37153	Chaperonin ATPase	88 kDa		6	8	10	16	16	14	5	7	5	8	15.3333	5.66667	0% (0.090)	95% (0.0020)	0% (0.11)	1.41176	2.70588
323455658	69678	Oxygen-evolving enhancer 1	32 kDa		8	9	11	10	11	12	8	7	6	9.33333	11	7	0% (0.097)	0% (0.20)	0% (0.33)	1.33333	1.57143
323449032	70352	Glyceraldehyde-3-phosphate dehydrogenase	37 kDa		10	10	10	13	13	12	7	6	5	10	12.6667	6	95% (0.021)	95% (0.030)	0% (0.43)	1.66667	2.11111
323452387	53694	Ketol-acid reductoisomerase	60 kDa		10	8	11	12	11	12	9	5	6	9.66667	11.6667	6.66667	0% (0.056)	0% (0.11)	0% (0.36)	1.45	1.75
242620075	No ID	Cytochrome c550	18 kDa		8	8	8	8	7	8	14	13	9	8	7.66667	12	0% (0.17)	95% (0.011)	0% (0.14)	0.666667	0.638889
323453500	69741	ADP-ribosylation factor	21 kDa		7	7	9	11	13	10	9	9	9	7.66667	11.3333	9	0% (0.51)	0% (0.48)	0% (0.44)	0.851852	1.25926
323448862	38836	Carbamoyl-phosphate synthase, Carboxyl transferase, Biotin carboxylase, Biotin/lipoyl attachment	193 kDa		12	10	10	11	16	12	0	1	0	10.6667	13	0.333333	95% (0.00000000052)	95% (0.0000000010)	0% (0.36)	32	39
242620119	No ID	ATP-dependent clp protease ATP-binding subunit	94 kDa		8	5	9	10	14	12	8	5	8	7.33333	12	7	0% (0.34)	0% (0.12)	0% (0.29)	1.04762	1.71429
323450172	72073	Peptidase	102 kDa		4	6	8	13	9	13	7	7	9	6	11.6667	7.66667	0% (0.41)	0% (0.23)	0% (0.14)	0.782609	1.52174
323453642	24591	O-acetylhomoserine/O-acetylserine sulfhydrylase	48 kDa		4	5	6	8	9	10	14	10	14	5	9	12.6667	95% (0.0044)	95% (0.023)	0% (0.24)	0.394737	0.710526
323450799	71916	Kringle, PT-repeat, Serine/threonine dehydratase	259 kDa		6	7	5	11	9	6	11	10	10	6	8.66667	10.3333	0% (0.100)	0% (0.11)	0% (0.49)	0.580645	0.83871
323452158	27009	Chloroplast light harvesting protein	27 kDa		13	7	8	14	13	11	5	4	3	9.33333	12.6667	4	95% (0.0026)	95% (0.0015)	0% (0.54)	2.33333	3.16667
323445392	72895	Mucin-2 precursor	42 kDa		6	7	6	8	8	6	14	13	13	6.33333	7.33333	13.3333	95% (0.016)	95% (0.0019)	0% (0.36)	0.475	0.55
242620120	No ID	photosystem II Q(b) protein (D1)	39 kDa		7	6	9	10	8	9	10	9	7	7.33333	9	8.66667	0% (0.50)	0% (0.35)	0% (0.41)	0.846154	1.03846
323456329	70752	Glutamate-1-semialdehyde aminotransferase	148 kDa		8	8	12	16	11	13	7	3	2	9.33333	13.3333	4	95% (0.0026)	95% (0.00072)	0% (0.47)	2.33333	3.33333
323454246	69716	UDP-glucose 6-dehydrogenase	51 kDa		8	9	8	14	15	13	1	3	3	8.33333	14	2.33333	95% (0.00031)	95% (0.0000037)	0% (0.24)	3.57143	6
323447374	34246	Ribulose-5-phosphate 3-epimerase	26 kDa		6	5	6	6	8	9	10	8	7	5.66667	7.66667	8.33333	0% (0.25)	0% (0.22)	0% (0.55)	0.68	0.92
323456872	60769	FAD linked oxidase, N-terminal	120 kDa		9	10	12	14	13	9	2	2	2	10.3333	12	2	95% (0.0000038)	95% (0.000019)	0% (0.30)	5.16667	6
323445193	35642	Histone	13 kDa		6	4	6	9	7	6	13	9	10	5.33333	7.33333	10.6667	95% (0.040)	95% (0.028)	0% (0.56)	0.5	0.6875
323454481	71195	Sulfate adenylyltransferase	89 kDa		15	12	12	8	4	6	5	7	5	13	6	5.66667	95% (0.00047)	0% (0.42)	95% (0.000061)	2.29412	1.05882
323457207	77828	Chloroplast light harvesting protein	22 kDa		10	10	10	11	9	10	5	6	5	10	10	5.33333	95% (0.0093)	0% (0.096)	0% (0.14)	1.875	1.875
323449174	31507	Sulfolipid biosynthesis protein	49 kDa		8	7	9	12	16	12	5	3	3	8	13.3333	3.66667	95% (0.0078)	95% (0.00035)	0% (0.26)	2.18182	3.63636
323452005	77832	Chloroplast light harvesting protein	27 kDa		10	10	11	9	10	11	4	3	5	10.3333	10	4	95% (0.00070)	95% (0.019)	0% (0.11)	2.58333	2.5
323452847	25732	UTP--glucose-1-phosphate uridylyltransferase	47 kDa		10	7	9	15	10	13	1	1	1	8.66667	12.6667	1	95% (0.0000017)	95% (0.00000011)	0% (0.44)	8.66667	12.6667
323456453	20700	Glutamine synthetase	39 kDa		8	7	5	12	12	9	8	5	6	6.66667	11	6.33333	0% (0.35)	0% (0.13)	0% (0.30)	1.05263	1.73684
323451419	37826	Citrate synthase	51 kDa		4	3	3	12	10	10	7	9	6	3.33333	10.6667	7.33333	0% (0.054)	0% (0.29)	95% (0.0098)	0.454545	1.45455
323456364	59843	Histone	14 kDa		5	4	7	5	9	7	11	9	10	5.33333	7	10	0% (0.066)	95% (0.037)	0% (0.52)	0.533333	0.7
323446545	77850	Chloroplast light harvesting protein	23 kDa	TRUE	11	9	10	15	12	14	14	12	11	10	13.6667	12.3333	0% (0.41)	0% (0.40)	0% (0.54)	0.810811	1.10811
323452848	25705	Phosphoglucomutase	62 kDa		10	9	11	11	11	13	1	0	1	10	11.6667	0.666667	95% (0.000000019)	95% (0.000000090)	0% (0.31)	15	17.5
323450439	72012	Chaperonin	142 kDa		6	7	5	10	8	10	6	7	8	6	9.33333	7	0% (0.53)	0% (0.42)	0% (0.39)	0.857143	1.33333
323447358	77844	Chloroplast light harvesting protein	22 kDa	TRUE	5	6	5	8	9	8	9	7	7	5.33333	8.33333	7.66667	0% (0.28)	0% (0.42)	0% (0.40)	0.695652	1.08696
323454334	77810	Chloroplast light harvesting protein	26 kDa		8	7	8	9	8	10	7	6	5	7.66667	9	6	0% (0.15)	0% (0.28)	0% (0.35)	1.27778	1.5
323447744	55489	Chloroplast light harvesting protein	21 kDa	TRUE	8	8	7	5	10	7	5	8	6	7.66667	7.33333	6.33333	0% (0.19)	0% (0.51)	0% (0.15)	1.21053	1.15789
323450268	29808	Flavin-containing monooxygenase-like	63 kDa	TRUE	10	12	15	10	10	10	0	0	0	12.3333	10	0	95% (0.00000000000064)	95% (0.000000013)	95% (0.023)	N/A	N/A
323455568	77960	Chloroplast light harvesting protein	28 kDa		8	8	8	9	9	9	8	5	6	8	9	6.33333	0% (0.15)	0% (0.34)	0% (0.29)	1.26316	1.42105
323455382	61597	Dynein heavy chain, AAA ATPase	504 kDa		6	8	8	10	7	9	6	4	3	7.33333	8.66667	4.33333	95% (0.042)	0% (0.087)	0% (0.36)	1.69231	2
323454019	77822	Chloroplast light harvesting protein	22 kDa	TRUE	7	7	5	5	8	9	5	6	5	6.33333	7.33333	5.33333	0% (0.24)	0% (0.40)	0% (0.36)	1.1875	1.375
323453856	6122	Ribosomal protein L6E	19 kDa		2	1	2	6	9	9	12	9	9	1.66667	8	10	95% (0.000050)	0% (0.087)	95% (0.0039)	0.166667	0.8
323456180	52316	Ribosomal protein L5	37 kDa		1	3	3	6	6	7	14	14	14	2.33333	6.33333	14	95% (0.0000015)	95% (0.00018)	0% (0.080)	0.166667	0.452381
323452815	60076	Ribosomal protein L4/L1e	41 kDa		1	2	1	8	7	10	14	10	14	1.33333	8.33333	12.6667	95% (0.00000022)	95% (0.012)	95% (0.00099)	0.105263	0.657895
323453541	24359	Pyruvate kinase	53 kDa		6	7	6	9	10	10	6	4	7	6.33333	9.66667	5.66667	0% (0.29)	0% (0.16)	0% (0.41)	1.11765	1.70588
323452454	71657	Xanthine dehydrogenase	187 kDa		11	10	12	4	3	7	6	7	4	11	4.66667	5.66667	95% (0.0049)	0% (0.19)	95% (0.00010)	1.94118	0.823529
242620038	No ID	Photosystem I reaction center subunit II	15 kDa		9	7	7	6	6	10	7	7	7	7.66667	7.33333	7	0% (0.28)	0% (0.38)	0% (0.15)	1.09524	1.04762
323450616	65502	Pyruvate carboxylase	128 kDa		5	8	10	11	12	11	3	3	2	7.66667	11.3333	2.66667	95% (0.0019)	95% (0.00033)	0% (0.44)	2.875	4.25
323450905	71945	Endonuclease/exonuclease/phosphatase	141 kDa		13	9	11	9	8	9	3	2	3	11	8.66667	2.66667	95% (0.000010)	95% (0.0071)	95% (0.024)	4.125	3.25
323452472	60091	Chloroplast light harvesting protein	21 kDa		10	10	11	8	9	8	5	3	4	10.3333	8.33333	4	95% (0.00070)	0% (0.076)	95% (0.034)	2.58333	2.08333
323454267	77759	Inositol phosphatase	33 kDa		4	8	10	5	8	8	5	7	4	7.33333	7	5.33333	0% (0.12)	0% (0.46)	0% (0.15)	1.375	1.3125
323456600	52193	Ribosomal protein L30, L7, Peptidase	27 kDa		5	3	4	7	7	8	13	7	11	4	7.33333	10.3333	95% (0.0087)	95% (0.038)	0% (0.26)	0.387097	0.709677
323457284	60527	Mucin-associated surface protein	50 kDa		10	7	9	9	8	7	6	4	4	8.66667	8	4.66667	95% (0.016)	0% (0.18)	0% (0.11)	1.85714	1.71429
323456271	77805	Chloroplast light harvesting protein	23 kDa		9	10	11	7	8	8	5	3	4	10	7.66667	4	95% (0.0011)	0% (0.12)	95% (0.025)	2.5	1.91667
323449755	30726	Amino transferase class-III	57 kDa		10	9	11	11	12	12	0	0	0	10	11.6667	0	95% (0.00000000013)	95% (0.00000000061)	0% (0.31)	N/A	N/A
323454635	23580	Chloroplast 3-oxoacyl-[acyl-carrier protein] reductase orecursor	26 kDa		5	5	4	8	9	8	7	8	7	4.66667	8.33333	7.33333	0% (0.21)	0% (0.48)	0% (0.26)	0.636364	1.13636
323449750	38422	Chloroplast light harvesting protein	23 kDa		7	9	9	6	7	9	3	6	5	8.33333	7.33333	4.66667	95% (0.023)	0% (0.27)	0% (0.088)	1.78571	1.57143
323447058	68367	Hypothetical protein	24 kDa		1	1	1	0	0	1	20	18	19	1	0.333333	19	95% (0.00000000000077)	95% (0.00000000000000000085)	0% (0.21)	0.0526316	0.0175439
323448850	31983	Ribosomal protein	30 kDa		2	2	2	5	10	9	8	12	9	2	8	9.66667	95% (0.00023)	0% (0.11)	95% (0.0089)	0.206897	0.827586
323454622	23768	Ubiquitin	24 kDa	TRUE	5	2	6	6	10	8	9	8	8	4.33333	8	8.33333	0% (0.079)	0% (0.26)	0% (0.24)	0.52	0.96
323452479	78109	Selenoprotein	26 kDa		6	5	5	5	6	6	8	10	7	5.33333	5.66667	8.33333	0% (0.20)	95% (0.046)	0% (0.29)	0.64	0.68
323453956	77824	Chloroplast light harvesting protein	21 kDa		5	6	7	7	8	7	6	4	4	6	7.33333	4.66667	0% (0.19)	0% (0.27)	0% (0.43)	1.28571	1.57143
323451749	64743	Calcium-binding EF-hand, Pleckstrin-like, LMBR1-like conserved region	149 kDa		6	6	7	7	9	7	7	6	5	6.33333	7.66667	6	0% (0.35)	0% (0.49)	0% (0.41)	1.05556	1.27778
323450447	77838	Chloroplast light harvesting protein	21 kDa		6	6	7	10	8	7	5	5	6	6.33333	8.33333	5.33333	0% (0.24)	0% (0.25)	0% (0.51)	1.1875	1.5625
323451960	77831	Chloroplast light harvesting protein	27 kDa		7	8	6	9	7	8	5	4	5	7	8	4.66667	0% (0.083)	0% (0.18)	0% (0.33)	1.5	1.71429
323455169	5527	Ribosomal protein	28 kDa		1	1	0	8	9	9	11	11	6	0.666667	8.66667	9.33333	95% (0.0000021)	0% (0.21)	95% (0.000045)	0.0714286	0.928571
323450465	60205	Ribosomal protein L18	21 kDa		1	2	2	9	9	8	7	8	6	1.66667	8.66667	7	95% (0.0033)	0% (0.52)	95% (0.0018)	0.238095	1.2381
323453622	24147	Phosphoserine aminotransferase	43 kDa		3	2	4	9	9	8	7	5	8	3	8.66667	6.66667	0% (0.062)	0% (0.46)	95% (0.032)	0.45	1.3
323455964	20379	Ribosomal protein	18 kDa		2	1	2	8	10	7	8	7	8	1.66667	8.33333	7.66667	95% (0.0014)	0% (0.42)	95% (0.0027)	0.217391	1.08696
242620081	No ID	cytochrome b559 alpha chain	9 kDa		3	2	5	4	4	3	5	6	6	3.33333	3.66667	5.66667	0% (0.20)	0% (0.076)	0% (0.39)	0.588235	0.647059
323449769	30589	Ribosomal protein	24 kDa		3	3	3	7	7	7	10	8	7	3	7	8.33333	95% (0.012)	0% (0.14)	0% (0.12)	0.36	0.84
323448873	38843	Ribosomal protein	30 kDa		1	1	2	7	6	10	8	11	8	1.33333	7.66667	9	95% (0.000068)	0% (0.14)	95% (0.0023)	0.148148	0.851852
323456798	70540	Chloroplast light harvesting protein	26 kDa		6	8	7	6	6	6	6	4	6	7	6	5.33333	0% (0.15)	0% (0.49)	0% (0.098)	1.3125	1.125
323445949	70003	Ribosomal protein	16 kDa		1	0	2	6	7	8	8	7	8	1	7	7.66667	95% (0.00015)	0% (0.22)	95% (0.0018)	0.130435	0.913043
323451525	69840	Chloroplast light harvesting protein	23 kDa		5	5	6	8	10	6	4	3	6	5.33333	8	4.33333	0% (0.24)	0% (0.14)	0% (0.45)	1.23077	1.84615
323457181	69604	Ribosomal protein	29 kDa		0	0	0	7	6	9	13	8	8	0	7.33333	9.66667	95% (0.000000011)	0% (0.067)	95% (0.0000055)	0	0.758621
323454031	23855	Chloroplast light harvesting protein	25 kDa		6	6	9	7	7	8	5	3	3	7	7.33333	3.66667	95% (0.025)	0% (0.11)	0% (0.24)	1.90909	2
323455981	59810	Chloroplast light harvesting protein	22 kDa		7	6	7	7	8	6	5	5	3	6.66667	7	4.33333	0% (0.080)	0% (0.25)	0% (0.25)	1.53846	1.61538
323450876	28850	Pyruvate kinase	58 kDa		7	8	8	8	8	8	2	1	0	7.66667	8	1	95% (0.000012)	95% (0.00015)	0% (0.22)	7.66667	8
323451948	4875	Ribosomal protein	25 kDa		2	3	4	8	9	9	6	6	5	3	8.66667	5.66667	0% (0.15)	0% (0.27)	95% (0.032)	0.529412	1.52941
323454655	77806	Chloroplast light harvesting protein	22 kDa		6	6	6	5	6	7	3	4	5	6	6	4	0% (0.10)	0% (0.34)	0% (0.22)	1.5	1.5
323453816	77825	Chloroplast light harvesting protein	22 kDa	TRUE	8	8	7	5	6	8	2	6	4	7.66667	6.33333	4	95% (0.019)	0% (0.29)	0% (0.071)	1.91667	1.58333
323457186	18502	3-isopropylmalate dehydrogenase	40 kDa		5	5	5	4	8	5	7	5	6	5	5.66667	6	0% (0.51)	0% (0.29)	0% (0.36)	0.833333	0.944444
323454039	36932	Translation elongation factor	49 kDa		2	4	2	8	4	8	7	4	9	2.66667	6.66667	6.66667	95% (0.038)	0% (0.33)	0% (0.098)	0.4	1
323450925	60177	Ribosomal protein	26 kDa		1	1	1	4	4	8	9	9	7	1	5.33333	8.33333	95% (0.000052)	95% (0.033)	95% (0.014)	0.12	0.64
323451995	59038	Triosephosphate isomerase	26 kDa		6	7	7	5	7	5	5	4	3	6.66667	5.66667	4	0% (0.055)	0% (0.40)	0% (0.10)	1.66667	1.41667
323450518	59217	Rieske protein (Iron sulfur protein)	18 kDa		5	6	7	7	9	7	3	2	2	6	7.66667	2.33333	95% (0.0098)	95% (0.011)	0% (0.48)	2.57143	3.28571
323457115	19513	Chloroplast precursor CbxX/CfqX	35 kDa		6	8	9	6	7	7	1	2	2	7.66667	6.66667	1.66667	95% (0.00013)	95% (0.0077)	0% (0.093)	4.6	4
323445826	69058	Hypothetical protein	37 kDa		6	5	6	5	5	6	5	5	5	5.66667	5.33333	5	0% (0.30)	0% (0.44)	0% (0.19)	1.13333	1.06667
323449647	66270	Oxidoreductase	41 kDa		4	4	7	5	8	7	4	3	5	5	6.66667	4	0% (0.24)	0% (0.24)	0% (0.54)	1.25	1.66667
323455325	61510	Hypothetical protein	29 kDa		5	6	6	7	3	4	5	5	2	5.66667	4.66667	4	0% (0.14)	0% (0.55)	0% (0.11)	1.41667	1.16667
323451117	28296	Ribosomal protein	15 kDa		2	2	2	8	6	9	7	6	5	2	7.66667	6	95% (0.024)	0% (0.49)	95% (0.013)	0.333333	1.27778
323448922	77815	Chloroplast light harvesting protein	30 kDa		3	4	7	6	5	6	4	3	1	4.66667	5.66667	2.66667	0% (0.086)	0% (0.13)	0% (0.44)	1.75	2.125
323455846	70817	Sodium/Calcium exchanger	115 kDa		4	3	3	6	5	5	8	5	4	3.33333	5.33333	5.66667	0% (0.20)	0% (0.30)	0% (0.42)	0.588235	0.941176
323447987	59574	Pyridoxal-5'-phosphate-dependent enzyme, beta subunit	37 kDa		3	6	5	4	3	4	8	7	5	4.66667	3.66667	6.66667	0% (0.31)	95% (0.025)	0% (0.12)	0.7	0.55
323454183	36703	Amino transferase class-I and II	46 kDa		5	7	4	7	11	8	3	1	1	5.33333	8.66667	1.66667	95% (0.0061)	95% (0.00060)	0% (0.35)	3.2	5.2
323456156	36157	Translation elongation factor	76 kDa		4	5	4	5	5	5	5	5	5	4.33333	5	5	0% (0.56)	0% (0.37)	0% (0.40)	0.866667	1
323451429	77817	Chloroplast light harvesting protein	29 kDa		5	5	5	5	6	5	5	5	5	5	5.33333	5	0% (0.44)	0% (0.44)	0% (0.31)	1	1.06667
323452321	71636	ATP-dependent Clp protease	193 kDa		3	4	4	4	9	7	4	3	3	3.66667	6.66667	3.33333	0% (0.39)	0% (0.13)	0% (0.28)	1.1	2
323453146	77879	Chloroplast light harvesting protein	27 kDa	TRUE	5	5	6	10	12	10	5	6	6	5.33333	10.6667	5.66667	0% (0.49)	0% (0.085)	0% (0.13)	0.941176	1.88235
323448060	55398	Ribosomal protein	28 kDa		1	1	2	5	5	6	7	9	7	1.33333	5.33333	7.66667	95% (0.00049)	0% (0.062)	95% (0.033)	0.173913	0.695652
323456741	35830	Mitochondrial substrate carrier	33 kDa		8	6	4	8	9	9	1	1	0	6	8.66667	0.666667	95% (0.000070)	95% (0.000012)	0% (0.49)	9	13
323455317	20736	Inorganic pyrophosphatase	29 kDa		5	6	5	4	6	5	4	5	4	5.33333	5	4.33333	0% (0.24)	0% (0.53)	0% (0.19)	1.23077	1.15385
323449640	30567	Ribosomal protein	16 kDa		1	1	1	5	5	6	6	8	5	1	5.33333	6.33333	95% (0.0011)	0% (0.19)	95% (0.014)	0.157895	0.842105
242620018	No ID	photosystem I reaction center subunit XI	15 kDa		6	5	6	4	5	6	6	2	3	5.66667	5	3.66667	0% (0.10)	0% (0.45)	0% (0.15)	1.54545	1.36364
323456110	20291	Pyruvate carboxylase	133 kDa		2	7	4	9	6	4	2	1	2	4.33333	6.33333	1.66667	95% (0.027)	95% (0.011)	0% (0.50)	2.6	3.8
323450214	60208	Ribosomal protein	31 kDa	TRUE	1	2	3	8	6	6	6	5	5	2	6.66667	5.33333	95% (0.050)	0% (0.52)	95% (0.034)	0.375	1.25
323450445	65714	Co or Mg Chelatase	154 kDa		7	3	2	9	5	8	3	1	1	4	7.33333	1.66667	95% (0.042)	95% (0.0034)	0% (0.26)	2.4	4.4
323455642	21301	5'-nucleotidase	69 kDa		5	7	6	7	8	8	0	0	0	6	7.66667	0	95% (0.0000012)	95% (0.00000089)	0% (0.48)	N/A	N/A
323453007	70153	Initiation factor	35 kDa		3	2	2	5	8	8	3	3	4	2.33333	7	3.33333	0% (0.41)	0% (0.097)	95% (0.045)	0.7	2.1
323448492	32656	Chloroplast photosystem II 12 kDa extrinsic protein	14 kDa		9	8	9	2	3	4	2	3	1	8.66667	3	2	95% (0.000069)	0% (0.44)	95% (0.00013)	4.33333	1.5
323453325	71481	Phosphoenolpyruvate carboxylase	127 kDa		5	5	6	4	7	9	0	1	1	5.33333	6.66667	0.666667	95% (0.00026)	95% (0.00029)	0% (0.46)	8	10
323450330	72047	ABC transporter	132 kDa		8	6	7	6	7	6	0	0	0	7	6.33333	0	95% (0.00000012)	95% (0.000010)	0% (0.13)	N/A	N/A
323453338	53446	Acetyl-coenzyme A synthetase	73 kDa		5	5	4	6	6	5	2	2	2	4.66667	5.66667	2	95% (0.032)	95% (0.047)	0% (0.44)	2.33333	2.83333
323450260	29608	Inorganic pyrophosphatase	77 kDa	TRUE	5	6	3	4	8	6	1	2	3	4.66667	6	2	95% (0.032)	95% (0.033)	0% (0.50)	2.33333	3
242620036	No ID	60 kDa chaperonin	57 kDa		4	4	1	4	4	8	5	4	2	3	5.33333	3.66667	0% (0.52)	0% (0.39)	0% (0.33)	0.818182	1.45455
323452746	60075	Ribosomal protein	24 kDa		1	1	1	4	5	6	7	6	6	1	5	6.33333	95% (0.0011)	0% (0.15)	95% (0.021)	0.157895	0.789474
323456545	70049	Ribosomal protein	37 kDa		0	0	1	6	7	5	8	6	5	0.333333	6	6.33333	95% (0.000059)	0% (0.29)	95% (0.00043)	0.0526316	0.947368
323456061	20268	Calcium transporting ATpase	121 kDa		3	3	2	5	9	11	1	2	2	2.66667	8.33333	1.66667	0% (0.22)	95% (0.00093)	95% (0.024)	1.6	5
323452301	37496	Ribosomal protein	22 kDa		1	2	2	5	5	5	6	5	6	1.66667	5	5.66667	95% (0.018)	0% (0.24)	0% (0.087)	0.294118	0.882353
323451867	77983	Selenoprotein	52 kDa		2	1	3	5	5	4	7	7	6	2	4.66667	6.66667	95% (0.011)	0% (0.081)	0% (0.19)	0.3	0.7
323455294	22099	ABC transporter	64 kDa	TRUE	5	3	4	7	8	7	1	2	0	4	7.33333	1	95% (0.0094)	95% (0.00041)	0% (0.26)	4	7.33333
323448025	60342	Tubulin alpha-2 chain	50 kDa		3	4	4	7	7	9	0	1	2	3.66667	7.66667	1	95% (0.016)	95% (0.00025)	0% (0.16)	3.66667	7.66667
323456379	20552	Carbamoyl-phosphate synthase	171 kDa	TRUE	2	5	3	7	5	8	0	0	1	3.33333	6.66667	0.333333	95% (0.0032)	95% (0.000055)	0% (0.21)	10	20
323452318	53660	Myosin head, motor region	97 kDa		3	2	4	9	11	8	0	0	0	3	9.33333	0	95% (0.0011)	95% (0.000000043)	95% (0.018)	N/A	N/A
323455059	58776	Dihydrolipoamide S-acetyltransferase	50 kDa		6	3	4	5	4	5	4	3	3	4.33333	4.66667	3.33333	0% (0.24)	0% (0.44)	0% (0.34)	1.3	1.4
323451115	6356	Manganese and iron superoxide dismutase	22 kDa		4	3	2	4	4	5	4	5	5	3	4.33333	4.66667	0% (0.30)	0% (0.31)	0% (0.54)	0.642857	0.928571
323454557	23003	Heat shock protein (Hsp 70)	70 kDa	TRUE	4	5	5	5	6	5	4	4	1	4.66667	5.33333	3	0% (0.13)	0% (0.23)	0% (0.38)	1.55556	1.77778
242620088	No ID	Rubisco expression protein	33 kDa		5	4	4	5	6	4	0	5	2	4.33333	5	2.33333	0% (0.080)	0% (0.14)	0% (0.40)	1.85714	2.14286
323447119	34507	Ribosomal protein	19 kDa		0	1	0	8	6	7	7	6	3	0.333333	7	5.33333	95% (0.00034)	0% (0.46)	95% (0.000094)	0.0625	1.3125
323452337	71644	Phosphate ABC transporter	56 kDa		0	0	0	6	4	4	9	9	5	0	4.66667	7.66667	95% (0.00000047)	95% (0.030)	95% (0.00045)	0	0.608696
323453613	58899	Chloroplast Ribose 5-phosphate isomerase	25 kDa		4	4	4	3	2	3	5	4	7	4	2.66667	5.33333	0% (0.41)	95% (0.030)	0% (0.086)	0.75	0.5
323447711	72700	Heat shock protein Hsp90	76 kDa		5	2	5	5	5	5	5	3	2	4	5	3.33333	0% (0.31)	0% (0.37)	0% (0.49)	1.2	1.5
323454985	36612	Histidinol dehydrogenase	45 kDa		2	4	1	6	4	4	6	4	3	2.33333	4.66667	4.33333	0% (0.20)	0% (0.46)	0% (0.27)	0.538462	1.07692
323450867	37987	Acetamidase/Formamidase	49 kDa		2	1	3	2	4	6	6	6	5	2	4	5.66667	95% (0.035)	0% (0.11)	0% (0.30)	0.352941	0.705882
242620099	No ID	Cytochrome b6	24 kDa		4	6	5	5	3	3	4	1	2	5	3.66667	2.33333	95% (0.036)	0% (0.38)	0% (0.083)	2.14286	1.57143
242620033	No ID	ATP synthase CF1 delta chain	21 kDa		4	3	3	5	5	5	1	4	2	3.33333	5	2.33333	0% (0.23)	0% (0.14)	0% (0.49)	1.42857	2.14286
323457045	52124	Cobalmin synthesis protein/P47K like	45 kDa		4	4	6	4	5	4	2	1	1	4.66667	4.33333	1.33333	95% (0.0077)	0% (0.056)	0% (0.21)	3.5	3.25
323450976	28757	Ribosomal protein	22 kDa		1	1	1	4	6	5	6	4	4	1	5	4.66667	95% (0.013)	0% (0.45)	95% (0.021)	0.214286	1.07143
323451977	69812	GDP-mannose 3,5-epimerase	41 kDa		3	4	6	8	5	9	0	0	0	4.33333	7.33333	0	95% (0.000053)	95% (0.0000016)	0% (0.33)	N/A	N/A
242620108	No ID	Photosystem I iron-sulfur center subunit VII	9 kDa		6	5	4	2	2	3	5	4	5	5	2.33333	4.66667	0% (0.37)	95% (0.041)	95% (0.013)	1.07143	0.5
323448756	55048	RNA binding protein	65 kDa	TRUE	4	1	3	7	6	7	3	0	2	2.66667	6.66667	1.66667	0% (0.22)	95% (0.0077)	0% (0.098)	1.6	4
323452597	37371	AMP-dependent synthetase and ligase	83 kDa		4	3	2	6	7	5	2	2	2	3	6	2	0% (0.22)	95% (0.033)	0% (0.23)	1.5	3
323450333	59240	Isocitrate dehydrogenase NADP-dependent	80 kDa		5	8	8	4	3	2	0	1	3	7	3	1.33333	95% (0.00014)	0% (0.22)	95% (0.0020)	5.25	2.25
323452437	26536	Dihydrolipoamide dehydrogenase	53 kDa		4	2	3	3	5	5	5	3	3	3	4.33333	3.66667	0% (0.52)	0% (0.56)	0% (0.54)	0.818182	1.18182
323455535	70921	ABC transporter	213 kDa		2	4	3	6	3	2	5	7	3	3	3.66667	5	0% (0.24)	0% (0.14)	0% (0.49)	0.6	0.733333
323449224	31415	Geranylgeranyl reductase	47 kDa		1	2	3	3	5	7	4	1	3	2	5	2.66667	0% (0.49)	0% (0.21)	0% (0.15)	0.75	1.875
323446107	60394	Ribosomal Protein	15 kDa		2	2	2	4	6	4	5	5	4	2	4.66667	4.66667	0% (0.098)	0% (0.38)	0% (0.19)	0.428571	1
323452672	71555	Hypothetical protein	63 kDa	TRUE	9	8	10	5	7	8	15	15	11	9	6.66667	13.6667	0% (0.14)	95% (0.00048)	95% (0.026)	0.658537	0.487805
323450747	7898	Ribosomal Protein	16 kDa		0	0	1	5	5	6	6	5	5	0.333333	5.33333	5.33333	95% (0.00034)	0% (0.36)	95% (0.0012)	0.0625	1
323448256	60332	Nitrate transporter	51 kDa		0	1	0	10	9	8	1	2	1	0.333333	9	1.33333	0% (0.23)	95% (0.00013)	95% (0.0000043)	0.25	6.75
242620095	No ID	30S ribosomal protein S4	24 kDa		0	0	0	3	3	5	10	7	5	0	3.66667	7.33333	95% (0.00000090)	95% (0.011)	95% (0.0023)	0	0.5
323446616	68630	S-adenosylmethionine synthetase	86 kDa	TRUE	2	2	3	5	3	6	6	3	2	2.33333	4.66667	3.66667	0% (0.33)	0% (0.53)	0% (0.27)	0.636364	1.27273
323448900	32040	Transketolase	36 kDa		4	3	4	4	3	2	5	2	2	3.66667	3	3	0% (0.31)	0% (0.44)	0% (0.18)	1.22222	1
323455645	70952	Hypothetical protein, no significant BLAST	124 kDa		3	7	7	3	4	2	2	2	3	5.66667	3	2.33333	95% (0.015)	0% (0.55)	95% (0.015)	2.42857	1.28571
323452673	63886	Hypothetical protein	31 kDa	TRUE	12	10	12	8	8	8	19	15	15	11.3333	8	16.3333	0% (0.17)	95% (0.00015)	95% (0.0090)	0.693878	0.489796
323454364	53011	Serine hydroxymethyltransferase	51 kDa		3	2	4	7	4	4	2	2	1	3	5	1.66667	0% (0.15)	0% (0.051)	0% (0.40)	1.8	3
323454110	8613	Ribosomal protein	13 kDa		1	2	1	5	5	4	6	5	4	1.33333	4.66667	5	95% (0.019)	0% (0.31)	0% (0.065)	0.266667	0.933333
323453341	25486	Tryptophan synthase	53 kDa		4	3	2	2	2	7	1	5	1	3	3.66667	2.33333	0% (0.31)	0% (0.38)	0% (0.49)	1.28571	1.57143
323454315	77808	Chloroplast light harvesting protein	29 kDa		3	4	6	4	5	3	2	1	1	4.33333	4	1.33333	95% (0.013)	0% (0.080)	0% (0.22)	3.25	3
323448626	70385	Elongation factor	48 kDa		3	1	4	6	6	6	4	2	1	2.66667	6	2.33333	0% (0.40)	0% (0.059)	0% (0.16)	1.14286	2.57143
323455519	52520	Helicase	52 kDa		2	5	4	4	7	7	1	1	0	3.66667	6	0.666667	95% (0.0061)	95% (0.00082)	0% (0.39)	5.5	9
323449333	59391	Ribosomal protein	18 kDa		0	1	0	4	3	5	5	4	6	0.333333	4	5	95% (0.00061)	0% (0.19)	95% (0.0082)	0.0666667	0.8
323451781	71789	Urea transporter	98 kDa		0	0	0	5	6	5	6	4	5	0	5.33333	5	95% (0.000075)	0% (0.44)	95% (0.00015)	0	1.06667
323456516	19845	Enoyl-acyl carrier	36 kDa		2	4	4	3	3	6	2	2	2	3.33333	4	2	0% (0.16)	0% (0.22)	0% (0.46)	1.66667	2
323449254	38679	Carbamoyl-phosphate synthase	164 kDa	TRUE	2	2	2	5	5	4	1	1	3	2	4.66667	1.66667	0% (0.42)	0% (0.072)	0% (0.19)	1.2	2.8
323449672	77821	Chloroplast light harvesting protein	28 kDa		5	4	5	4	2	5	1	1	1	4.66667	3.66667	1	95% (0.0030)	0% (0.059)	0% (0.12)	4.66667	3.66667
323454820	59906	Chloroplast light harvesting protein	26 kDa		1	2	0	4	5	5	4	5	5	1	4.66667	4.66667	95% (0.013)	0% (0.38)	95% (0.031)	0.214286	1
323447110	70459	Triosephosphate isomerase	26 kDa		3	4	2	4	6	6	1	1	0	3	5.33333	0.666667	95% (0.020)	95% (0.0022)	0% (0.33)	4.5	8
323456607	19548	Aminotransferase	46 kDa		3	3	4	7	7	8	0	0	0	3.33333	7.33333	0	95% (0.00051)	95% (0.0000016)	0% (0.14)	N/A	N/A
323448815	38929	Ribosomal Protein	17 kDa		0	0	0	3	2	5	8	7	6	0	3.33333	7	95% (0.0000017)	95% (0.010)	95% (0.0041)	0	0.47619
323452938	63826	Chloroplast inner membrane protein	251 kDa		3	3	2	3	4	5	4	3	1	2.66667	4	2.66667	0% (0.50)	0% (0.40)	0% (0.51)	1	1.5
323448307	77917	Chloroplast light harvesting protein	23 kDa		3	3	2	5	4	4	3	3	3	2.66667	4.33333	3	0% (0.59)	0% (0.42)	0% (0.44)	0.888889	1.44444
323451227	77837	Chloroplast light harvesting protein	27 kDa		2	1	4	5	5	3	4	2	4	2.33333	4.33333	3.33333	0% (0.41)	0% (0.51)	0% (0.33)	0.7	1.3
323456836	60700	Hypothetical protein	33 kDa		5	5	6	4	4	5	0	1	0	5.33333	4.33333	0.333333	95% (0.000051)	95% (0.0026)	0% (0.11)	16	13
323446872	34777	Ribosomal Protein	14 kDa		2	1	2	4	4	3	4	4	3	1.66667	3.66667	3.66667	0% (0.16)	0% (0.41)	0% (0.26)	0.454545	1
323451587	28033	Ribosomal Protein	24 kDa		0	0	1	4	2	3	7	7	6	0.333333	3	6.66667	95% (0.000033)	95% (0.0090)	95% (0.034)	0.05	0.45
323449278	38591	Ribosomal Protein	16 kDa		2	2	1	3	4	3	5	4	4	1.66667	3.33333	4.33333	0% (0.081)	0% (0.19)	0% (0.33)	0.384615	0.769231
323454417	71232	Beta-ketoacyl ACP synthase	141 kDa		2	6	4	4	5	3	1	2	0	4	4	1	95% (0.0094)	95% (0.040)	0% (0.29)	4	4
242620043	No ID	50S ribosomal protein L3	22 kDa		0	0	0	3	3	3	8	6	5	0	3	6.33333	95% (0.0000060)	95% (0.014)	95% (0.0070)	0	0.473684
323450235	29718	Ttubulin beta chain	50 kDa		3	2	4	5	6	5	0	0	0	3	5.33333	0	95% (0.0011)	95% (0.000062)	0% (0.33)	N/A	N/A
323447579	39329	Ribosomal protein	10 kDa		1	1	1	3	2	3	4	6	4	1	2.66667	4.66667	95% (0.013)	0% (0.067)	0% (0.24)	0.214286	0.571429
323449835	54518	Chloroplast light harvesting protein	27 kDa		3	2	3	4	5	4	2	2	1	2.66667	4.33333	1.66667	0% (0.22)	0% (0.10)	0% (0.44)	1.6	2.6
323454677	71112	IspG protein, diphosphate synthetase	225 kDa		4	4	5	3	3	5	1	1	1	4.33333	3.66667	1	95% (0.0054)	0% (0.059)	0% (0.17)	4.33333	3.66667
323448097	55396	Chloroplast light harvesting protein	24 kDa	TRUE	2	2	3	6	8	7	0	0	0	2.33333	7	0	95% (0.0050)	95% (0.0000030)	95% (0.045)	N/A	N/A
323451404	64968	Tyrosinase, Phytanoyl-CoA dioxygenase	191 kDa		6	5	3	2	2	2	2	2	2	4.66667	2	2	95% (0.032)	0% (0.48)	95% (0.012)	2.33333	1
323446694	34909	Ribosomal protein	12 kDa		1	1	1	3	4	3	5	2	4	1	3.33333	3.66667	95% (0.048)	0% (0.33)	0% (0.13)	0.272727	0.909091
323455547	59886	Calreticulin precursor, calnexin	43 kDa		1	1	1	5	3	4	3	4	5	1	4	4	95% (0.031)	0% (0.40)	0% (0.064)	0.25	1
323453645	24362	Phosphoribosylaminoimidazole carboxylase	41 kDa		3	3	3	3	4	4	3	2	0	3	3.66667	1.66667	0% (0.15)	0% (0.19)	0% (0.49)	1.8	2.2
323450079	59252	Cysteine synthase	34 kDa		2	2	1	4	3	0	6	3	5	1.66667	2.33333	4.66667	0% (0.057)	95% (0.041)	0% (0.60)	0.357143	0.5
323447664	39321	Protein kinase	49 kDa		0	2	1	3	4	4	4	2	5	1	3.66667	3.66667	95% (0.048)	0% (0.41)	0% (0.092)	0.272727	1
323455675	77882	Chloroplast light harvesting protein	25 kDa		4	4	4	3	4	4	1	1	1	4	3.66667	1	95% (0.0094)	0% (0.059)	0% (0.23)	4	3.66667
323454033	58885	Triosephosphate isomerase	26 kDa		0	2	2	6	5	6	1	2	1	1.33333	5.66667	1.33333	0% (0.57)	95% (0.011)	95% (0.023)	1	4.25
323451116	28333	Aliphatic amidase	31 kDa		2	3	2	3	4	0	3	3	5	2.33333	2.33333	3.66667	0% (0.33)	0% (0.14)	0% (0.37)	0.636364	0.636364
323453409	24874	Diaminopimelate epimerase	32 kDa		4	3	7	2	1	2	2	1	0	4.66667	1.66667	1	95% (0.0030)	0% (0.47)	95% (0.0057)	4.66667	1.66667
323450958	59175	Peptidase	51 kDa	TRUE	3	1	3	3	5	3	1	0	0	2.33333	3.66667	0.333333	95% (0.023)	95% (0.0077)	0% (0.48)	7	11
323453799	24373	Pyruvate kinase	59 kDa		7	6	7	1	2	2	0	1	0	6.66667	1.66667	0.333333	95% (0.0000030)	0% (0.16)	95% (0.00014)	20	5
323453165	70159	Ras GTPase	22 kDa		2	4	3	3	2	4	0	2	2	3	3	1.33333	0% (0.090)	0% (0.22)	0% (0.33)	2.25	2.25
323451373	27934	Ribosomal protein	25 kDa		0	1	1	3	3	4	4	3	4	0.666667	3.33333	3.66667	95% (0.020)	0% (0.33)	0% (0.061)	0.181818	0.909091
323453682	71358	Hypothetical protein	477 kDa		1	0	0	2	0	1	4	5	3	0.333333	1	4	95% (0.0033)	95% (0.0069)	0% (0.44)	0.0833333	0.25
242620032	No ID	ATP synthase CF0 B chain subunit I	19 kDa		2	4	3	2	3	2	4	2	2	3	2.33333	2.66667	0% (0.40)	0% (0.36)	0% (0.19)	1.125	0.875
323454382	71247	20S proteasome	27 kDa		2	2	1	1	2	2	3	3	2	1.66667	1.66667	2.66667	0% (0.37)	0% (0.19)	0% (0.43)	0.625	0.625
323448356	69968	Ribosomal protein	21 kDa		1	2	2	4	2	3	3	4	3	1.66667	3	3.33333	0% (0.22)	0% (0.34)	0% (0.41)	0.5	0.9
323451802	64802	Hypothetical protein	20 kDa		2	3	3	3	4	3	1	2	3	2.66667	3.33333	2	0% (0.31)	0% (0.35)	0% (0.52)	1.33333	1.66667
323450585	59202	Phosphoglycerate/bisphosphoglycerate mutase	31 kDa		2	3	3	3	3	2	3	1	3	2.66667	2.66667	2.33333	0% (0.40)	0% (0.56)	0% (0.35)	1.14286	1.14286
323454249	23507	GDP-mannose 4,6-dehydratase	40 kDa		2	1	1	4	3	5	3	3	2	1.33333	4	2.66667	0% (0.26)	0% (0.40)	0% (0.12)	0.5	1.5
323449374	66454	Hypotheical protein	360 kDa		1	2	2	3	4	2	0	5	2	1.66667	3	2.33333	0% (0.47)	0% (0.55)	0% (0.41)	0.714286	1.28571
323456684	69589	3-hydroxyacyl-CoA dehydrogenase	82 kDa		3	3	3	4	3	4	0	1	0	3	3.66667	0.333333	95% (0.0063)	95% (0.0077)	0% (0.49)	9	11
323455682	69676	Phosphoglucose isomerase	60 kDa		4	4	3	3	3	3	0	1	0	3.66667	3	0.333333	95% (0.0016)	95% (0.022)	0% (0.18)	11	9
323455903	36266	Ribosomal protein	44 kDa		0	0	1	3	4	5	3	4	2	0.333333	4	3	95% (0.018)	0% (0.50)	95% (0.0082)	0.111111	1.33333
323454360	58864	Ribosomal protein	22 kDa		0	1	0	2	2	4	3	5	2	0.333333	2.66667	3.33333	95% (0.010)	0% (0.26)	0% (0.054)	0.1	0.8
323453694	37118	Glutamate synthase	173 kDa		1	1	1	6	8	4	0	0	0	1	6	0	0% (0.10)	95% (0.000018)	95% (0.0062)	N/A	N/A
323450314	65882	Dimethymetaquinone methyltransferase	156 kDa		3	1	2	2	2	2	3	4	3	2	2	3.33333	0% (0.31)	0% (0.13)	0% (0.40)	0.6	0.6
323446737	34869	Acyl carrier protein	8 kDa		2	2	2	1	1	3	5	3	4	2	1.66667	4	0% (0.18)	95% (0.033)	0% (0.30)	0.5	0.416667
323457240	18463	Ammonium transporter	48 kDa	TRUE	1	1	1	2	3	2	4	4	4	1	2.33333	4	95% (0.031)	0% (0.093)	0% (0.33)	0.25	0.583333
323454160	71132	Peptidase	88 kDa		1	2	1	4	6	3	2	1	3	1.33333	4.33333	2	0% (0.46)	0% (0.16)	0% (0.090)	0.666667	2.16667
323446671	17075	Beta-hydroxyacyl-(acyl-carrier-protein) dehydratase FabZ	16 kDa		1	1	1	3	3	3	4	4	1	1	3	3	0% (0.11)	0% (0.44)	0% (0.18)	0.333333	1
323454408	23206	Ferredoxin--NADP(+) reductase	38 kDa	TRUE	20	22	25	20	26	28	24	17	21	22.3333	24.6667	20.6667	0% (0.14)	0% (0.52)	0% (0.12)	1.08065	1.19355
323452383	37542	Ribose-phosphate pyrophosphokinase	55 kDa		4	3	4	4	4	3	1	0	0	3.66667	3.66667	0.333333	95% (0.0016)	95% (0.0077)	0% (0.30)	11	11
323456630	60414	Heparan Sulfate 2-0- sulfotranserase	85 kDa		0	0	1	3	2	2	5	4	5	0.333333	2.33333	4.66667	95% (0.0011)	95% (0.041)	0% (0.084)	0.0714286	0.5
323448438	72539	RNA binding protein	79 kDa		1	2	1	2	2	4	3	1	5	1.33333	2.66667	3	0% (0.19)	0% (0.35)	0% (0.37)	0.444444	0.888889
323454510	71184	Proteasome	57 kDa		4	2	2	2	1	1	4	2	3	2.66667	1.33333	3	0% (0.59)	0% (0.074)	0% (0.079)	0.888889	0.444444
323455949	52186	Proteasome	25 kDa		1	1	1	3	4	3	4	2	3	1	3.33333	3	0% (0.11)	0% (0.52)	0% (0.13)	0.333333	1.11111
323451767	27224	Hydroxyisobutyrate dehydrogenase	32 kDa		0	1	1	4	3	4	2	1	4	0.666667	3.66667	2.33333	0% (0.12)	0% (0.38)	95% (0.041)	0.285714	1.57143
323454706	23304	Ribonucleoprotein complex subunit	41 kDa		0	1	1	2	3	3	3	4	3	0.666667	2.66667	3.33333	95% (0.032)	0% (0.26)	0% (0.13)	0.2	0.8
323452898	25785	Glutamate dehydrogenase	50 kDa		3	3	3	4	4	2	0	0	1	3	3.33333	0.333333	95% (0.0063)	95% (0.013)	0% (0.41)	9	10
323455708	10538	Cell division protein FtsH	61 kDa	TRUE	4	1	4	4	5	5	0	0	0	3	4.66667	0	95% (0.0011)	95% (0.00021)	0% (0.46)	N/A	N/A
323451167	60165	Ribosomal porotein	12 kDa		0	0	0	3	1	0	4	4	5	0	1.33333	4.33333	95% (0.00027)	95% (0.0094)	0% (0.11)	0	0.307692
323457264	51957	Nicotinamide nucleotide transhydrogenase	105 kDa		6	2	3	1	4	5	0	0	0	3.66667	3.33333	0	95% (0.00024)	95% (0.0023)	0% (0.24)	N/A	N/A
323454696	59930	Tetrahydrofolate dehydrogenase/cyclohydrolase	36 kDa		2	1	0	6	7	4	0	0	1	1	5.66667	0.333333	0% (0.27)	95% (0.00029)	95% (0.0094)	3	17
323456719	60533	Hypothetical protein	21 kDa		3	3	3	4	1	2	2	1	1	3	2.33333	1.33333	0% (0.090)	0% (0.39)	0% (0.19)	2.25	1.75
323449474	31056	Semialdehyde dehydrogenase	38 kDa		4	3	3	3	1	1	1	1	1	3.33333	1.66667	1	95% (0.028)	0% (0.47)	0% (0.051)	3.33333	1.66667
323451071	71877	Ribosomal protein	27 kDa	TRUE	0	1	0	4	2	4	5	2	3	0.333333	3.33333	3.33333	95% (0.010)	0% (0.42)	95% (0.021)	0.1	1
323450177	38219	Ras small GTPase	22 kDa	TRUE	3	3	2	1	5	4	0	0	1	2.66667	3.33333	0.333333	95% (0.012)	95% (0.013)	0% (0.52)	8	10
323449160	69937	Proteasome	29 kDa		0	0	0	2	2	1	6	4	5	0	1.66667	5	95% (0.000075)	95% (0.0071)	0% (0.064)	0	0.333333
323454354	53005	Ormate nitrite transporter	31 kDa		2	2	2	2	3	2	3	2	2	2	2.33333	2.33333	0% (0.59)	0% (0.47)	0% (0.49)	0.857143	1
323450131	30014	Xanthine/uracil/vitamin C permease	64 kDa	TRUE	3	2	2	2	2	2	2	1	2	2.33333	2	1.66667	0% (0.31)	0% (0.61)	0% (0.29)	1.4	1.2
323452963	25646	Light inducinble protein	19 kDa		2	2	3	2	3	2	2	1	1	2.33333	2.33333	1.33333	0% (0.21)	0% (0.39)	0% (0.37)	1.75	1.75
323446228	35224	Ribosomal protein	13 kDa		1	1	1	3	2	4	2	2	3	1	3	2.33333	0% (0.23)	0% (0.55)	0% (0.18)	0.428571	1.28571
323449422	72267	Luteovirus ORF6 protein	105 kDa	TRUE	2	1	1	1	1	2	3	3	4	1.33333	1.33333	3.33333	0% (0.13)	95% (0.046)	0% (0.46)	0.4	0.4
323455449	59875	Ribosomal protein	22 kDa		1	1	1	1	3	4	4	3	1	1	2.66667	2.66667	0% (0.16)	0% (0.45)	0% (0.24)	0.375	1
323451852	77830	Chloroplast light harvesting protein	24 kDa		1	2	1	4	1	4	2	2	2	1.33333	3	2	0% (0.46)	0% (0.44)	0% (0.29)	0.666667	1.5
323451675	71753	Hypothetical protein	170 kDa		3	1	2	2	4	1	0	1	4	2	2.33333	1.66667	0% (0.42)	0% (0.52)	0% (0.49)	1.2	1.4
323452748	25684	TB2/DP1/HVA22 related protein	11 kDa		2	3	4	3	2	1	1	1	1	3	2	1	95% (0.047)	0% (0.35)	0% (0.13)	3	2
323452124	16956	Cytochrome	9 kDa		0	2	1	2	1	2	5	3	4	1	1.66667	4	95% (0.031)	95% (0.033)	0% (0.54)	0.25	0.416667
323449261	66559	Ribosomal protein	18 kDa		0	0	0	3	4	5	3	2	2	0	4	2.33333	95% (0.012)	0% (0.30)	95% (0.0013)	0	1.71429
323453524	69744	Glutathion transferase	37 kDa		2	3	2	4	5	2	0	0	0	2.33333	3.66667	0	95% (0.0050)	95% (0.0013)	0% (0.48)	N/A	N/A
323454682	71109	GDP dissociation protein	74 kDa		2	3	2	1	5	3	0	0	0	2.33333	3	0	95% (0.0050)	95% (0.0043)	0% (0.55)	N/A	N/A
323453260	4272	Phosphoadenosine phosphosulfate reductase	27 kDa		2	2	1	2	2	2	2	2	2	1.66667	2	2	0% (0.58)	0% (0.48)	0% (0.53)	0.833333	1
323455961	59805	Chloroplast light harvesting protein	22 kDa		2	2	3	3	2	2	3	1	1	2.33333	2.33333	1.66667	0% (0.31)	0% (0.52)	0% (0.37)	1.4	1.4
323450829	71930	Ras small GTPase	66 kDa		1	1	1	3	3	2	2	1	1	1	2.66667	1.33333	0% (0.57)	0% (0.29)	0% (0.24)	0.75	2
323457083	58588	Magnesium chelatase	75 kDa		3	4	1	4	1	1	1	3	1	2.66667	2	1.66667	0% (0.22)	0% (0.61)	0% (0.20)	1.6	1.2
323453963	77823	Chloroplast light harvesting protein	22 kDa		2	3	1	3	2	2	1	2	2	2	2.33333	1.66667	0% (0.42)	0% (0.52)	0% (0.49)	1.2	1.4
323452943	60062	Ribosomal protein	10 kDa		1	1	0	3	3	3	3	3	2	0.666667	3	2.66667	0% (0.080)	0% (0.54)	0% (0.091)	0.25	1.125
323455143	22183	Ribosomal protein	18 kDa		1	0	1	2	2	2	3	3	3	0.666667	2	3	0% (0.051)	0% (0.19)	0% (0.27)	0.222222	0.666667
323449038	38757	Peptidase	30 kDa		0	0	1	2	3	3	3	3	4	0.333333	2.66667	3.33333	95% (0.010)	0% (0.26)	0% (0.054)	0.1	0.8
242620045	No ID	50S ribosomal protein L2	31 kDa		0	0	0	4	4	2	4	3	2	0	3.33333	3	95% (0.0034)	0% (0.52)	95% (0.0041)	0	1.11111
242620089	No ID	Conserved hypothetical plastid protein Ycf39	36 kDa		4	2	0	5	4	2	1	0	0	2	3.66667	0.333333	95% (0.044)	95% (0.0077)	0% (0.37)	6	11
323452812	25795	Dihydrolipoamide dehydrogenase	50 kDa		0	0	0	1	1	1	6	4	5	0	1	5	95% (0.000075)	95% (0.0011)	0% (0.19)	0	0.2
323452243	64345	Glycinamide ribonucleotide synthetase-aminoimidazole ribonucleotide synthetase-glycinamide ribonucleotide transformylase	112 kDa		1	1	1	1	2	3	2	2	3	1	2	2.33333	0% (0.23)	0% (0.37)	0% (0.42)	0.428571	0.857143
323448587	38989	Adenylosuccinate synthetase	50 kDa		1	1	1	1	3	3	4	2	2	1	2.33333	2.66667	0% (0.16)	0% (0.36)	0% (0.33)	0.375	0.875
323456068	52275	Heat shock protein	73 kDa		1	0	2	3	2	2	2	2	1	1	2.33333	1.66667	0% (0.43)	0% (0.52)	0% (0.33)	0.6	1.4
323451686	59069	Chloroplast light harvesting protein	21 kDa		2	2	3	2	1	2	1	2	2	2.33333	1.66667	1.66667	0% (0.31)	0% (0.51)	0% (0.20)	1.4	1
323451892	53834	H+-transporting ATPase	32 kDa		1	0	1	3	2	1	3	2	3	0.666667	2	2.66667	0% (0.080)	0% (0.27)	0% (0.27)	0.25	0.75
323448447	32730	Endopeptidase Clp activity	22 kDa		2	2	2	2	2	2	1	3	2	2	2	2	0% (0.53)	0% (0.48)	0% (0.40)	1	1
323454156	23622	Myo-inositol 2-dehdrogenase	43 kDa		0	0	2	1	6	2	2	1	1	0.666667	3	1.33333	0% (0.40)	0% (0.22)	0% (0.091)	0.5	2.25
323452393	64290	OmpA/MotB domain-containing protein	122 kDa		2	4	4	2	2	1	0	0	1	3.33333	1.66667	0.333333	95% (0.0032)	0% (0.16)	0% (0.051)	10	5
323447335	77912	Formate/nitrite transporter	35 kDa		2	2	2	3	3	2	0	0	0	2	2.66667	0	95% (0.011)	95% (0.0079)	0% (0.59)	N/A	N/A
323450320	60213	Ribosomal protein	21 kDa		0	0	0	3	3	3	3	3	3	0	3	3	95% (0.0034)	0% (0.44)	95% (0.0070)	0	1
242620044	No ID	50S ribosomal protein L23	14 kDa		0	0	0	1	2	2	4	3	4	0	1.66667	3.66667	95% (0.00095)	0% (0.052)	0% (0.064)	0	0.454545
323449109	69941	Low molecular weight phosphotyrosine protein phosphatase	19 kDa		2	2	2	4	3	4	0	0	0	2	3.66667	0	95% (0.011)	95% (0.0013)	0% (0.37)	N/A	N/A
323452273	64100	Hypotheical protein	39 kDa		3	3	3	2	4	3	0	0	0	3	3	0	95% (0.0011)	95% (0.0043)	0% (0.33)	N/A	N/A
323450582	65618	Transketolase	37 kDa		2	2	3	5	4	0	0	0	0	2.33333	3	0	95% (0.0050)	95% (0.0043)	0% (0.55)	N/A	N/A
323451061	71871	Histidine kinase	178 kDa		3	2	0	3	5	1	0	0	0	1.66667	3	0	95% (0.023)	95% (0.0043)	0% (0.41)	N/A	N/A
323450099	54387	Proteasome	28 kDa		1	1	1	3	3	2	2	2	2	1	2.66667	2	0% (0.32)	0% (0.53)	0% (0.24)	0.5	1.33333
323453003	37193	Vesicle coat complex	105 kDa		3	1	1	3	3	1	2	1	2	1.66667	2.33333	1.66667	0% (0.54)	0% (0.52)	0% (0.60)	1	1.4
323454002	15386	Peptidyl-prolyl cis-trans isomerase	18 kDa		2	1	2	3	3	3	1	1	0	1.66667	3	0.666667	0% (0.18)	0% (0.062)	0% (0.41)	2.5	4.5
323453823	71380	Brix domain	50 kDa		2	3	2	2	2	2	1	1	1	2.33333	2	1	0% (0.13)	0% (0.35)	0% (0.29)	2.33333	2
323453684	37110	H+-transporting two-sector ATPase	68 kDa		2	1	2	4	3	3	1	1	0	1.66667	3.33333	0.666667	0% (0.18)	95% (0.040)	0% (0.33)	2.5	5
323455795	70840	Hypotheical protein	88 kDa		1	1	2	1	0	2	4	3	2	1.33333	1	3	0% (0.19)	95% (0.038)	0% (0.34)	0.444444	0.333333
323449806	30491	Phytoene dehydrogenase-related protein	65 kDa		0	2	1	1	4	3	2	0	0	1	2.66667	0.666667	0% (0.44)	0% (0.095)	0% (0.24)	1.5	4
323448789	55095	GUN4 like domain	26 kDa	TRUE	1	2	4	3	2	3	1	0	0	2.33333	2.66667	0.333333	95% (0.023)	95% (0.036)	0% (0.46)	7	8
323453085	71458	Calcium-binding EF-hand	54 kDa		0	2	1	4	3	4	0	1	2	1	3.66667	1	0% (0.60)	0% (0.059)	0% (0.092)	1	3.66667
323455637	58713	RAN function family member - supported with BLASTp	24 kDa		2	1	1	4	3	2	1	0	0	1.33333	3	0.333333	0% (0.15)	95% (0.022)	0% (0.29)	4	9
323454406	59975	Armet super family domain	18 kDa		1	0	0	1	2	2	2	4	2	0.333333	1.66667	2.66667	95% (0.030)	0% (0.19)	0% (0.20)	0.125	0.625
242620051	No ID	50S ribosomal protein L14	13 kDa		1	0	0	1	1	4	3	4	3	0.333333	2	3.33333	95% (0.010)	0% (0.13)	0% (0.13)	0.1	0.6
323448823	72468	Adenylylsulfate kinase	122 kDa		3	1	1	2	2	4	0	0	0	1.66667	2.66667	0	95% (0.023)	95% (0.0079)	0% (0.51)	N/A	N/A
323454381	23365	Cystathione gamma lyase	43 kDa		0	0	0	3	3	3	2	2	2	0	3	2	95% (0.022)	0% (0.44)	95% (0.0070)	0	1.5
323451378	59110	Sterol methyltransferase	38 kDa		0	3	4	3	3	2	0	0	0	2.33333	2.66667	0	95% (0.0050)	95% (0.0079)	0% (0.46)	N/A	N/A
323453289	71496	BLASTp putative protein with GPS domain	258 kDa		1	0	1	4	3	3	1	2	1	0.666667	3.33333	1.33333	0% (0.40)	0% (0.16)	0% (0.061)	0.5	2.5
323450531	29439	Calcium ATPase	108 kDa		2	2	0	2	2	2	1	2	1	1.33333	2	1.33333	0% (0.57)	0% (0.49)	0% (0.57)	1	1.5
323449845	72180	Hypothetical protein	105 kDa		2	1	2	1	4	1	2	0	0	1.66667	2	0.666667	0% (0.18)	0% (0.21)	0% (0.53)	2.5	3
323450569	54227	Ribosomal protein	28 kDa		0	0	0	1	2	2	3	3	3	0	1.66667	3	95% (0.0034)	0% (0.13)	0% (0.064)	0	0.555556
323452077	17528	Ribosomal protein	8 kDa		1	0	0	4	3	1	3	2	2	0.333333	2.66667	2.33333	0% (0.051)	0% (0.56)	0% (0.054)	0.142857	1.14286
323453164	53460	N-ethylmaleimide sensitive fusion protein	62 kDa		1	2	2	3	4	3	0	0	0	1.66667	3.33333	0	95% (0.023)	95% (0.0023)	0% (0.33)	N/A	N/A
323452089	53803	IMP dehydrogenase/GMP reductase	61 kDa		0	0	0	3	1	1	4	3	2	0	1.66667	3	95% (0.0034)	0% (0.13)	0% (0.064)	0	0.555556
323454388	23619	Splicing factor	128 kDa		1	0	0	5	2	3	3	0	0	0.333333	3.33333	1	0% (0.36)	0% (0.088)	95% (0.021)	0.333333	3.33333
323452833	37435	CAP protein	41 kDa		3	3	1	6	1	1	0	0	0	2.33333	2.66667	0	95% (0.0050)	95% (0.0079)	0% (0.46)	N/A	N/A
323447982	33371	Peptidyl-prolyl cis-trans isomerase	21 kDa		1	1	0	4	5	4	0	1	0	0.666667	4.33333	0.333333	0% (0.45)	95% (0.0026)	95% (0.018)	2	13
323456174	61355	Translational activator	35 kDa		0	2	0	3	3	3	0	1	0	0.666667	3	0.333333	0% (0.45)	95% (0.022)	0% (0.091)	2	9
323454181	12877	Zinc-containing alcohol dehydrogenase superfamily	34 kDa		0	3	1	3	3	3	0	0	0	1.33333	3	0	95% (0.048)	95% (0.0043)	0% (0.29)	N/A	N/A
323456017	59818	CTP synthase	63 kDa		1	1	1	1	2	2	1	0	2	1	1.66667	1	0% (0.60)	0% (0.47)	0% (0.54)	1	1.66667
323452600	77873	Inorganic phosphate transporter	21 kDa		2	1	1	2	1	2	0	1	0	1.33333	1.66667	0.333333	0% (0.15)	0% (0.16)	0% (0.58)	4	5
323446721	39490	Coproporphyrinogen III oxidase	37 kDa		0	1	1	2	2	2	2	2	1	0.666667	2	1.66667	0% (0.28)	0% (0.61)	0% (0.27)	0.4	1.2
323447291	34298	Phosphoglycerate mutase	30 kDa		2	1	3	2	1	1	0	1	1	2	1.33333	0.666667	0% (0.11)	0% (0.43)	0% (0.21)	3	2
323447671	72706	Ribosomal protein	35 kDa		1	1	0	2	2	2	2	2	3	0.666667	2	2.33333	0% (0.12)	0% (0.37)	0% (0.27)	0.285714	0.857143
323450970	28783	Ribosomal protein	16 kDa		0	1	0	2	2	2	3	3	2	0.333333	2	2.66667	95% (0.030)	0% (0.27)	0% (0.13)	0.125	0.75
323455165	21835	Inorganic pyrophosphatase	37 kDa	TRUE	1	3	1	2	1	2	1	0	0	1.66667	1.66667	0.333333	0% (0.083)	0% (0.16)	0% (0.43)	5	5
323452927	71545	Asparagine synthase	72 kDa		1	1	0	4	2	3	1	0	2	0.666667	3	1	0% (0.56)	0% (0.13)	0% (0.091)	0.666667	3
323449776	77854	Urease	44 kDa		1	0	3	0	0	1	3	3	1	1.33333	0.333333	2.33333	0% (0.35)	95% (0.019)	0% (0.11)	0.571429	0.142857
323451387	28095	20S proteasome, A and B subunits	25 kDa		0	0	1	2	1	1	2	5	3	0.333333	1.33333	3.33333	95% (0.010)	95% (0.046)	0% (0.30)	0.1	0.4
323452801	64057	Hypothetical protein	232 kDa		0	2	1	0	1	2	0	0	1	1	1	0.333333	0% (0.27)	0% (0.38)	0% (0.50)	3	3
323453239	70163	Proliferating cell nuclear antigen, PCNA	29 kDa		0	0	0	2	1	3	4	2	1	0	2	2.33333	95% (0.012)	0% (0.37)	95% (0.037)	0	0.857143
242620066	No ID	30S ribosomal protein S7	18 kDa		0	0	0	2	4	1	2	2	3	0	2.33333	2.33333	95% (0.012)	0% (0.47)	95% (0.021)	0	1
323452338	37524	Helicase and restriction enzyme domain	240 kDa		0	0	0	0	4	3	1	2	2	0	2.33333	1.66667	95% (0.042)	0% (0.52)	95% (0.021)	0	1.4
323455998	70668	Alkaline phosphatase	322 kDa		5	5	3	1	0	1	0	0	0	4.33333	0.666667	0	95% (0.000053)	0% (0.30)	95% (0.00054)	N/A	N/A
323447466	72743	Acting binding FH2	181 kDa		1	2	2	1	1	2	2	2	1	1.66667	1.33333	1.66667	0% (0.54)	0% (0.39)	0% (0.32)	1	0.8
323452857	25558	Glutathione reductase	51 kDa		0	1	1	2	2	2	2	2	1	0.666667	2	1.66667	0% (0.28)	0% (0.61)	0% (0.27)	0.4	1.2
323452157	59049	Ribosomal protein	12 kDa		1	0	1	1	1	1	2	2	2	0.666667	1	2	0% (0.19)	0% (0.17)	0% (0.64)	0.333333	0.5
323452499	26373	Homoserine dehydrogenase	42 kDa		0	1	2	1	2	2	3	1	2	1	1.66667	2	0% (0.32)	0% (0.38)	0% (0.54)	0.5	0.833333
323448899	31937	Dehydrogenase	38 kDa		1	1	1	3	2	2	1	1	0	1	2.33333	0.666667	0% (0.44)	0% (0.14)	0% (0.33)	1.5	3.5
323455705	20758	Serine hydroxymethyltransferase	49 kDa		1	1	1	2	3	2	1	1	0	1	2.33333	0.666667	0% (0.44)	0% (0.14)	0% (0.33)	1.5	3.5
323457101	59786	Chaperonin	63 kDa		0	2	1	2	1	3	1	0	1	1	2	0.666667	0% (0.44)	0% (0.21)	0% (0.42)	1.5	3
323456188	19929	Heat shock protein	95 kDa		1	1	0	1	3	3	1	1	0	0.666667	2.33333	0.666667	0% (0.64)	0% (0.14)	0% (0.19)	1	3.5
323454770	1561	Calreticulin/calnexin	36 kDa	TRUE	2	3	1	2	3	3	1	0	0	2	2.66667	0.333333	95% (0.044)	95% (0.036)	0% (0.59)	6	8
323456208	36201	Synaptobrevin	26 kDa		2	3	2	2	2	2	0	0	0	2.33333	2	0	95% (0.0050)	95% (0.026)	0% (0.29)	N/A	N/A
323452787	17219	Ribosomal protein	11 kDa		0	0	0	1	2	2	3	2	2	0	1.66667	2.33333	95% (0.012)	0% (0.27)	0% (0.064)	0	0.714286
323449760	59319	Glycine cleavage system	101 kDa		0	1	2	2	5	2	1	0	0	1	3	0.333333	0% (0.27)	95% (0.022)	0% (0.18)	3	9
323452846	26092	Argininosuccinate synthase	51 kDa		1	3	0	2	3	2	2	0	0	1.33333	2.33333	0.666667	0% (0.29)	0% (0.14)	0% (0.47)	2	3.5
323453590	63073	ATPase	54 kDa		2	1	2	4	2	3	0	0	0	1.66667	3	0	95% (0.023)	95% (0.0043)	0% (0.41)	N/A	N/A
323446732	68563	Hypothetical protein	16 kDa	TRUE	2	3	2	1	3	2	0	0	0	2.33333	2	0	95% (0.0050)	95% (0.026)	0% (0.29)	N/A	N/A
323449711	59335	Heat shock protein	70 kDa		0	0	0	2	2	3	2	1	1	0	2.33333	1.33333	0% (0.080)	0% (0.39)	95% (0.021)	0	1.75
323449583	54676	Ribosomal protein	42 kDa	TRUE	0	0	1	2	1	0	3	4	3	0.333333	1	3.33333	95% (0.010)	95% (0.022)	0% (0.44)	0.1	0.3
323455948	70645	Mucin-associated surface protein (MASP)	199 kDa		0	1	1	0	0	0	3	2	5	0.666667	0	3.33333	95% (0.032)	95% (0.00037)	0% (0.18)	0.2	0
323455062	59926	Cytochrome C	11 kDa		1	2	3	1	1	1	1	1	1	2	1	1	0% (0.20)	0% (0.57)	0% (0.13)	2	1
323450323	29703	Threonyl-tRNA synthetase	83 kDa		0	2	1	3	2	1	1	1	0	1	2	0.666667	0% (0.44)	0% (0.21)	0% (0.42)	1.5	3
323446946	68429	Hypothetical protein	140 kDa	TRUE	2	1	1	1	2	2	3	3	5	1.33333	1.66667	3.66667	0% (0.094)	0% (0.052)	0% (0.58)	0.363636	0.454545
323455402	21676	Protease	24 kDa		2	0	1	4	1	1	1	1	1	1	2	1	0% (0.60)	0% (0.35)	0% (0.42)	1	2
323456496	20345	AICARFT/IMPCHase bienzyme, Methylglyoxal synthase-like	65 kDa		1	2	0	1	1	4	0	1	1	1	2	0.666667	0% (0.44)	0% (0.21)	0% (0.42)	1.5	3
242620056	No ID	30S ribosomal protein S5	17 kDa		1	0	0	2	2	2	2	2	2	0.333333	2	2	0% (0.086)	0% (0.48)	0% (0.13)	0.166667	1
323450650	65557	Phosphate ABC transporter permease	175 kDa		1	2	2	0	0	1	2	2	2	1.66667	0.333333	2	0% (0.58)	95% (0.037)	0% (0.053)	0.833333	0.166667
323454389	22992	Translation initiaion factor	50 kDa		0	1	0	1	1	2	2	2	1	0.333333	1.33333	1.66667	0% (0.14)	0% (0.39)	0% (0.30)	0.2	0.8
323448266	33048	Histone	8 kDa	TRUE	0	0	38	39	34	37	43	43	39	12.6667	36.6667	41.6667	0% (0.46)	95% (0.0097)	95% (0.018)	0.304	0.88
323455110	12414	Uroporphyrinogen decarboxylase (URO-D)	39 kDa		1	2	3	3	1	0	1	1	0	2	1.33333	0.666667	0% (0.11)	0% (0.43)	0% (0.21)	3	2
323455057	22578	Threonine synthase	53 kDa		0	2	1	2	2	3	0	2	0	1	2.33333	0.666667	0% (0.44)	0% (0.14)	0% (0.33)	1.5	3.5
323451149	60167	20S proteasome, A and B subunits	22 kDa		1	0	1	0	1	0	2	2	3	0.666667	0.333333	2.33333	0% (0.12)	95% (0.019)	0% (0.39)	0.285714	0.142857
323446359	68778	Patched, Sterol-sensing 5TM box	113 kDa		2	1	2	3	1	0	0	2	0	1.66667	1.33333	0.666667	0% (0.18)	0% (0.43)	0% (0.32)	2.5	2
323456109	10168	ATPase	86 kDa		1	3	2	1	4	1	0	0	0	2	2	0	95% (0.011)	95% (0.026)	0% (0.40)	N/A	N/A
323453433	53391	Nitrate reducatase	91 kDa		0	0	0	4	4	4	0	1	0	0	4	0.333333	0% (0.53)	95% (0.0045)	95% (0.0013)	0	12
323451357	69836	Rab family GTPase	22 kDa		2	2	2	1	2	1	0	1	0	2	1.33333	0.333333	95% (0.044)	0% (0.25)	0% (0.21)	6	4
323456121	70709	Actin like protein	120 kDa		1	1	2	1	3	2	0	1	0	1.33333	2	0.333333	0% (0.15)	0% (0.098)	0% (0.57)	4	6
242620053	No ID	50S ribosomal protein L5	20 kDa		0	0	0	3	2	2	1	1	1	0	2.33333	1	0% (0.15)	0% (0.26)	95% (0.021)	0	2.33333
242620100	No ID	30S ribosomal protein S6	11 kDa		0	0	1	2	2	2	2	2	1	0.333333	2	1.66667	0% (0.14)	0% (0.61)	0% (0.13)	0.2	1.2
323453700	60020	Elongation factor	26 kDa		0	0	1	1	3	2	2	1	1	0.333333	2	1.33333	0% (0.23)	0% (0.49)	0% (0.13)	0.25	1.5
323448915	32029	Beta ketoacyl ACP synthase	35 kDa		0	0	1	2	2	2	2	1	1	0.333333	2	1.33333	0% (0.23)	0% (0.49)	0% (0.13)	0.25	1.5
323450977	71923	Tubulin, Cell division protein FtsZ	45 kDa		1	1	2	2	2	3	1	0	0	1.33333	2.33333	0.333333	0% (0.15)	0% (0.060)	0% (0.47)	4	7
323453278	37323	Oxoglutarate dehydrogenase	113 kDa		2	1	2	2	1	2	0	0	1	1.66667	1.66667	0.333333	0% (0.083)	0% (0.16)	0% (0.43)	5	5
323455128	59919	Hypothetical protein	12 kDa		0	1	0	2	2	1	2	1	3	0.333333	1.66667	2	0% (0.086)	0% (0.38)	0% (0.20)	0.166667	0.833333
323455320	70771	Amine oxidase	62 kDa		0	1	1	0	1	2	1	1	2	0.666667	1	1.33333	0% (0.40)	0% (0.40)	0% (0.64)	0.5	0.75
323451608	27981	Ribosomal Protein	9 kDa		0	0	0	1	3	1	1	1	2	0	1.66667	1.33333	0% (0.080)	0% (0.61)	0% (0.064)	0	1.25
323455983	61076	Flavin containing monooxygenase 5	132 kDa		1	2	1	0	2	1	0	0	0	1.33333	1	0	95% (0.048)	0% (0.16)	0% (0.34)	N/A	N/A
323450621	29090	Ribosomal protein	13 kDa		0	0	0	2	2	1	2	1	2	0	1.66667	1.66667	95% (0.042)	0% (0.51)	0% (0.064)	0	1
323454199	59942	DnaJ homolog	46 kDa		0	0	2	2	2	1	1	0	1	0.666667	1.66667	0.666667	0% (0.64)	0% (0.31)	0% (0.37)	1	2.5
323450083	60218	Ribosomal protein	15 kDa		0	0	0	1	2	1	1	3	1	0	1.33333	1.66667	95% (0.042)	0% (0.39)	0% (0.11)	0	0.8
323452263	69799	Peptidase / Proteasome	27 kDa		0	0	1	2	0	1	1	3	2	0.333333	1	2	0% (0.086)	0% (0.17)	0% (0.44)	0.166667	0.5
323456325	52346	Phosphatase	37 kDa		0	0	0	1	3	2	2	3	1	0	2	2	95% (0.022)	0% (0.48)	95% (0.037)	0	1
323450948	28673	Succinyl-CoA synthetase, ATP-citrate lyase/succinyl-CoA ligase, Succinyl-CoA synthetase, ATP-citrate lyase/succinyl-CoA ligase	43 kDa		2	0	0	0	1	1	1	2	2	0.666667	0.666667	1.66667	0% (0.28)	0% (0.16)	0% (0.56)	0.4	0.4
323450133	38247	Heat shock protein	94 kDa		1	0	2	2	2	2	0	0	2	1	2	0.666667	0% (0.44)	0% (0.21)	0% (0.42)	1.5	3
323449973	60228	Proteasome	28 kDa		0	0	0	2	0	2	1	3	1	0	1.33333	1.66667	95% (0.042)	0% (0.39)	0% (0.11)	0	0.8
323451260	69850	Cobalamin synthesis protein	38 kDa		1	3	2	2	2	1	0	0	0	2	1.66667	0	95% (0.011)	95% (0.048)	0% (0.30)	N/A	N/A
323451909	27356	ATP phosphoribosyltransferase	37 kDa		1	0	0	0	3	3	3	1	1	0.333333	2	1.66667	0% (0.14)	0% (0.61)	0% (0.13)	0.2	1.2
323450497	72023	Serine/threonine-protein phosphatase	72 kDa		1	1	1	1	3	1	0	0	0	1	1.66667	0	0% (0.10)	95% (0.048)	0% (0.54)	N/A	N/A
323452306	26433	RNA binding protein	65 kDa		1	0	0	1	3	0	2	1	0	0.333333	1.33333	1	0% (0.36)	0% (0.60)	0% (0.30)	0.333333	1.33333
323448914	60302	Malate dehydrogenase	35 kDa		0	1	1	2	3	4	0	0	0	0.666667	3	0	0% (0.22)	95% (0.0043)	0% (0.091)	N/A	N/A
323451863	27395	Aspartate/other aminotransferase	45 kDa		1	1	0	3	3	3	0	0	0	0.666667	3	0	0% (0.22)	95% (0.0043)	0% (0.091)	N/A	N/A
323451862	27202	H+-transporting two-sector ATPase	21 kDa		1	1	1	2	1	2	1	1	1	1	1.66667	1	0% (0.60)	0% (0.47)	0% (0.54)	1	1.66667
323457289	59757	Eukaryotic initiation factor 5A hypusine	17 kDa		1	1	1	2	1	2	1	1	0	1	1.66667	0.666667	0% (0.44)	0% (0.31)	0% (0.54)	1.5	2.5
323448128	7478	Peptidyl-prolyl cis-trans isomerase	19 kDa		1	2	1	1	1	1	1	1	0	1.33333	1	0.666667	0% (0.29)	0% (0.59)	0% (0.34)	2	1.5
323447945	72648	Phosphofructokinase	103 kDa		1	0	1	3	1	2	1	0	1	0.666667	2	0.666667	0% (0.64)	0% (0.21)	0% (0.27)	1	3
323449674	69917	Peptidase	33 kDa		0	0	0	3	1	2	1	1	1	0	2	1	0% (0.15)	0% (0.35)	95% (0.037)	0	2
323457341	70480	Contains pleckstrin-like domain	17 kDa		2	1	1	1	3	2	1	0	0	1.33333	2	0.333333	0% (0.15)	0% (0.098)	0% (0.57)	4	6
323454473	23252	Iron-dependent fumarate hydratase, Fe-S type hydro-lyases tartrate/fumarate	61 kDa		2	1	1	1	1	3	0	0	0	1.33333	1.66667	0	95% (0.048)	95% (0.048)	0% (0.58)	N/A	N/A
323449899	60237	Ribosomal protein	15 kDa		0	0	0	1	2	2	4	1	1	0	1.66667	2	95% (0.022)	0% (0.38)	0% (0.064)	0	0.833333
323456455	59830	Ribosomal protein	25 kDa		0	1	0	0	0	1	2	2	3	0.333333	0.333333	2.33333	0% (0.051)	95% (0.019)	0% (0.67)	0.142857	0.142857
323454954	71078	Calmodulin	143 kDa		0	0	1	1	0	0	3	3	2	0.333333	0.333333	2.66667	95% (0.030)	95% (0.0097)	0% (0.67)	0.125	0.125
323451287	28200	Argininosuccinate lyase	54 kDa		2	0	1	1	1	0	0	0	0	1	0.666667	0	0% (0.10)	0% (0.30)	0% (0.36)	N/A	N/A
323454341	9008	Thioredoxin domain 2	10 kDa		0	0	0	0	0	2	4	2	2	0	0.666667	2.66667	95% (0.0063)	95% (0.029)	0% (0.33)	0	0.25
323448003	67583	Hypothetical protein	71 kDa		2	0	0	0	0	0	1	0	1	0.666667	0	0.666667	0% (0.64)	0% (0.21)	0% (0.18)	1	0
323450849	7494	Protein of photosystem II	12 kDa		1	1	1	2	1	1	1	1	1	1	1.33333	1	0% (0.60)	0% (0.60)	0% (0.63)	1	1.33333
323446625	72830	Transcriptional regulatory protein algP	16 kDa		1	1	2	1	1	1	1	1	1	1.33333	1	1	0% (0.43)	0% (0.57)	0% (0.34)	1.33333	1
323451064	77836	Chloroplast light harvesting protein	23 kDa		1	1	0	1	1	2	1	1	0	0.666667	1.33333	0.666667	0% (0.64)	0% (0.43)	0% (0.50)	1	2
323456234	61432	NADH-quinone oxidoreductase subunit	12 kDa		1	2	2	1	1	0	1	1	1	1.66667	0.666667	1	0% (0.30)	0% (0.41)	0% (0.12)	1.66667	0.666667
323455839	61607	Generic methyltransferase	66 kDa		2	2	1	1	1	1	0	1	1	1.66667	1	0.666667	0% (0.18)	0% (0.59)	0% (0.21)	2.5	1.5
323449225	59414	Bifunctional aspartate kinase/homoserine dehydrogenase	91 kDa		0	2	1	2	1	2	0	1	1	1	1.66667	0.666667	0% (0.44)	0% (0.31)	0% (0.54)	1.5	2.5
323453705	37129	Ammonium transporter	49 kDa	TRUE	0	1	1	2	3	2	4	3	0	0.666667	2.33333	2.33333	0% (0.080)	0% (0.36)	0% (0.19)	0.285714	1
323446944	72810	Hypothetical protein	48 kDa		1	0	1	2	0	1	1	2	1	0.666667	1	1.33333	0% (0.40)	0% (0.40)	0% (0.64)	0.5	0.75
323446659	72828	ATPase	136 kDa		1	1	1	1	3	1	1	0	0	1	1.66667	0.333333	0% (0.27)	0% (0.16)	0% (0.54)	3	5
323451333	27870	Ribosomal Protein	7 kDa		0	0	0	1	1	2	1	0	2	0	1.33333	1	0% (0.15)	0% (0.60)	0% (0.11)	0	1.33333
323456908	70598	Acetyl-coenzyme A synthetase	201 kDa		2	1	1	1	1	0	0	0	1	1.33333	0.666667	0.333333	0% (0.15)	0% (0.57)	0% (0.21)	4	2
323454832	62132	TPR repeat containing protein	91 kDa		0	0	0	1	2	1	2	1	2	0	1.33333	1.66667	95% (0.042)	0% (0.39)	0% (0.11)	0	0.8
323455019	13348	Carbamoylphosphate synthetase 2/aspartate transcarbamylase/dihydroorotase	28 kDa		1	0	1	3	1	2	0	0	1	0.666667	2	0.333333	0% (0.45)	0% (0.098)	0% (0.27)	2	6
323454055	36910	Ribosomal protein	14 kDa		1	0	0	0	1	1	1	3	1	0.333333	0.666667	1.66667	0% (0.14)	0% (0.16)	0% (0.61)	0.2	0.4
323450361	29693	Triosephosphate isomerase	23 kDa		0	0	0	1	3	2	1	2	1	0	2	1.33333	0% (0.080)	0% (0.49)	95% (0.037)	0	1.5
323453878	71352	Aspartyl-tRNA synthetase	91 kDa		1	0	0	0	1	2	1	3	0	0.333333	1	1.33333	0% (0.23)	0% (0.40)	0% (0.44)	0.25	0.75
323451615	71802	Methionyl / Aminoacyl-tRNA synthetase	87 kDa		1	0	1	2	3	1	0	0	0	0.666667	2	0	0% (0.22)	95% (0.026)	0% (0.27)	N/A	N/A
323451627	12112	Na+/H+ antiporter NhaA	37 kDa		0	0	0	1	1	2	2	2	2	0	1.33333	2	95% (0.022)	0% (0.27)	0% (0.11)	0	0.666667
323446387	68761	KH domain for binding nucleic acids	25 kDa		1	0	1	2	2	2	0	2	0	0.666667	2	0.666667	0% (0.64)	0% (0.21)	0% (0.27)	1	3
323454189	7695	Ribosomal protein	15 kDa		0	0	0	0	1	2	1	2	2	0	1	1.66667	95% (0.042)	0% (0.27)	0% (0.19)	0	0.6
323453547	59995	Prohibitin	31 kDa		2	1	3	0	1	1	0	0	0	2	0.666667	0	95% (0.011)	0% (0.30)	0% (0.066)	N/A	N/A
323454570	71153	Hypothetical protein	29 kDa		1	0	1	3	3	2	0	0	0	0.666667	2.66667	0	0% (0.22)	95% (0.0079)	0% (0.13)	N/A	N/A
323453434	37238	Nitrite reductase	109 kDa		0	0	0	1	3	3	2	0	1	0	2.33333	1	0% (0.15)	0% (0.26)	95% (0.021)	0	2.33333
323456737	70513	Inorganic phosphate transporter	76 kDa	TRUE	2	3	2	1	0	3	0	0	0	2.33333	1.33333	0	95% (0.0050)	0% (0.089)	0% (0.13)	N/A	N/A
323457185	52040	Adaptin	82 kDa		0	0	0	3	1	3	2	0	1	0	2.33333	1	0% (0.15)	0% (0.26)	95% (0.021)	0	2.33333
323455015	52760	Cycloartenol-C24-methyltransferase	46 kDa		2	3	2	0	0	1	0	0	0	2.33333	0.333333	0	95% (0.0050)	0% (0.55)	95% (0.012)	N/A	N/A
323452327	71640	Zn-finger	169 kDa		0	2	0	1	1	2	0	0	0	0.666667	1.33333	0	0% (0.22)	0% (0.089)	0% (0.50)	N/A	N/A
323449390	54723	Exportin	120 kDa		3	2	2	0	0	2	0	0	0	2.33333	0.666667	0	95% (0.0050)	0% (0.30)	95% (0.035)	N/A	N/A
323456463	69639	Hypothetical protein	30 kDa		1	1	1	1	1	1	1	0	2	1	1	1	0% (0.60)	0% (0.57)	0% (0.50)	1	1
323456395	1116	Eukaryotic translation initiation factor	72 kDa		1	1	0	2	1	1	0	1	1	0.666667	1.33333	0.666667	0% (0.64)	0% (0.43)	0% (0.50)	1	2
323455383	58678	Phenylalanyl-tRNA synthetase	67 kDa		2	2	1	1	1	1	0	0	1	1.66667	1	0.333333	0% (0.083)	0% (0.38)	0% (0.21)	5	3
323451360	28035	Chorismate synthase	42 kDa		0	1	1	1	1	0	1	2	0	0.666667	0.666667	1	0% (0.56)	0% (0.41)	0% (0.56)	0.666667	0.666667
323449322	38625	Isopropylmalate synthase	66 kDa	TRUE	1	3	1	1	2	0	1	0	1	1.66667	1	0.666667	0% (0.18)	0% (0.59)	0% (0.21)	2.5	1.5
323456879	18780	Protease	41 kDa		0	1	1	1	1	0	2	2	1	0.666667	0.666667	1.66667	0% (0.28)	0% (0.16)	0% (0.56)	0.4	0.4
323455013	22474	Ankyrin	28 kDa		0	0	0	1	2	1	1	2	1	0	1.33333	1.33333	0% (0.080)	0% (0.53)	0% (0.11)	0	1
323451434	28009	Hypothetical protein	20 kDa		1	0	2	1	1	2	0	0	1	1	1.33333	0.333333	0% (0.27)	0% (0.25)	0% (0.63)	3	4
323450398	3154	Plastidic triose-phosphate/phosphate translocator	35 kDa		1	3	1	1	1	1	0	0	0	1.66667	1	0	95% (0.023)	0% (0.16)	0% (0.21)	N/A	N/A
323447220	68254	Hypothetical protein	26 kDa		1	0	1	2	2	1	0	0	0	0.666667	1.66667	0	0% (0.22)	95% (0.048)	0% (0.37)	N/A	N/A
323446727	34875	Cobalamin-requiring methionine synthase	38 kDa		1	0	0	1	3	2	0	1	0	0.333333	2	0.333333	0% (0.72)	0% (0.098)	0% (0.13)	1	6
323452805	71598	NADPH protochlorophyllide reductase	61 kDa		1	2	1	0	1	0	0	0	2	1.33333	0.333333	0.666667	0% (0.29)	0% (0.43)	0% (0.11)	2	0.5
323453262	71507	Serine/threonine-protein kinase	119 kDa		0	0	0	1	1	1	2	2	2	0	1	2	95% (0.022)	0% (0.17)	0% (0.19)	0	0.5
323448712	67109	Thiolase	205 kDa		0	0	1	1	1	0	0	0	2	0.333333	0.666667	0.666667	0% (0.55)	0% (0.62)	0% (0.61)	0.5	1
323457297	18821	Myosin	85 kDa		2	1	2	1	1	0	0	0	0	1.66667	0.666667	0	95% (0.023)	0% (0.30)	0% (0.12)	N/A	N/A
323456351	77802	Chloroplast light harvesting protein	22 kDa		2	2	0	1	2	2	0	0	0	1.33333	1.66667	0	95% (0.048)	95% (0.048)	0% (0.58)	N/A	N/A
323449561	38491	Ribosomal protein	15 kDa		0	0	0	2	0	2	1	1	2	0	1.33333	1.33333	0% (0.080)	0% (0.53)	0% (0.11)	0	1
323454302	23053	Protease	38 kDa		0	3	2	1	2	0	0	0	1	1.66667	1	0.333333	0% (0.083)	0% (0.38)	0% (0.21)	5	3
323453584	24204	Ribosomal protein	15 kDa		0	0	0	1	1	2	1	0	0	0	1.33333	0.333333	0% (0.53)	0% (0.25)	0% (0.11)	0	4
323450277	29821	Ribosomal Protein	12 kDa		0	0	0	1	0	2	2	1	1	0	1	1.33333	0% (0.080)	0% (0.40)	0% (0.19)	0	0.75
323450718	29089	Photosystem II stability/assembly factor	41 kDa		3	1	3	1	0	0	0	0	1	2.33333	0.333333	0.333333	95% (0.023)	0% (0.70)	95% (0.012)	7	1
323452552	60080	Proteasome	26 kDa		0	0	0	1	1	0	3	2	1	0	0.666667	2	95% (0.022)	0% (0.092)	0% (0.33)	0	0.333333
323452930	1689	ABC transporter	58 kDa	TRUE	0	0	4	5	9	7	0	2	0	1.33333	7	0.666667	95% (0.016)	95% (0.00067)	0% (0.23)	2	10.5
323449871	54528	HMG-CoA lyase-like, Alpha-isopropylmalate/homocitrate synthase	65 kDa	TRUE	1	3	2	1	0	0	0	0	0	2	0.333333	0	95% (0.011)	0% (0.55)	95% (0.026)	N/A	N/A
323447741	55500	Nonaspanin	67 kDa		0	0	0	1	3	3	0	0	1	0	2.33333	0.333333	0% (0.53)	0% (0.060)	95% (0.021)	0	7
242620028	No ID	30S ribosomal protein S2	26 kDa		0	0	0	2	3	3	0	1	0	0	2.66667	0.333333	0% (0.53)	95% (0.036)	95% (0.012)	0	8
323454310	52969	Adenosine kinase	36 kDa		0	0	0	2	3	3	0	0	0	0	2.66667	0	0% (1.00)	95% (0.0079)	95% (0.012)	N/A	N/A
323451431	77818	Chloroplast light harvesting protein	22 kDa	TRUE	0	0	0	0	0	6	8	5	5	0	2	6	0% (0.11)	0% (0.24)	0% (0.33)	0	0.333333
323453970	60001	Hypothetical protein	17 kDa		1	1	1	1	1	2	0	1	0	1	1.33333	0.333333	0% (0.27)	0% (0.25)	0% (0.63)	3	4
323451979	78108	Selenoprotein	28 kDa		0	1	0	2	1	1	1	1	1	0.333333	1.33333	1	0% (0.36)	0% (0.60)	0% (0.30)	0.333333	1.33333
323454125	71117	ABC transporter	159 kDa		1	2	1	1	1	1	0	0	0	1.33333	1	0	95% (0.048)	0% (0.16)	0% (0.34)	N/A	N/A
323448681	32244	KDPG and KHG aldolase	20 kDa		1	1	1	0	1	0	1	0	2	1	0.333333	1	0% (0.60)	0% (0.25)	0% (0.21)	1	0.333333
323449180	66715	Mannosyltransferase	119 kDa		1	1	2	0	0	0	2	1	1	1.33333	0	1.33333	0% (0.57)	95% (0.043)	95% (0.032)	1	0
323450841	28553	Electron transfer flavoprotein	27 kDa		1	1	1	2	0	1	0	1	0	1	1	0.333333	0% (0.27)	0% (0.38)	0% (0.50)	3	3
323456793	18389	Nuclear transport factor 2	14 kDa		0	1	0	1	1	2	0	1	1	0.333333	1.33333	0.666667	0% (0.55)	0% (0.43)	0% (0.30)	0.5	2
323449211	38723	PAS	18 kDa		0	0	0	1	2	1	1	1	2	0	1.33333	1.33333	0% (0.080)	0% (0.53)	0% (0.11)	0	1
323451135	37911	Proteasome	28 kDa		0	0	0	1	1	1	2	2	1	0	1	1.66667	95% (0.042)	0% (0.27)	0% (0.19)	0	0.6
323456300	61455	CreA family protein	95 kDa		2	1	1	0	0	1	0	2	1	1.33333	0.333333	1	0% (0.43)	0% (0.25)	0% (0.11)	1.33333	0.333333
323452724	25961	Hypothetical protein	17 kDa		1	2	0	1	1	1	2	0	0	1	1	0.666667	0% (0.44)	0% (0.59)	0% (0.50)	1.5	1.5
323448268	33034	Aldo/keto reductase	39 kDa		0	2	0	2	1	1	0	0	1	0.666667	1.33333	0.333333	0% (0.45)	0% (0.25)	0% (0.50)	2	4
323450964	28667	Mannitol phosphate	32 kDa		0	1	0	0	1	2	1	2	0	0.333333	1	1	0% (0.36)	0% (0.57)	0% (0.44)	0.333333	1
323452169	5924	Hypothetical protein	17 kDa		0	1	1	2	2	2	0	0	0	0.666667	2	0	0% (0.22)	95% (0.026)	0% (0.27)	N/A	N/A
323451897	59068	Nucleolar protein Nop56	54 kDa		0	0	1	0	1	0	2	2	2	0.333333	0.333333	2	0% (0.086)	95% (0.037)	0% (0.67)	0.166667	0.166667
323448884	55034	Proteasome	29 kDa		0	0	0	1	2	0	2	2	1	0	1	1.66667	95% (0.042)	0% (0.27)	0% (0.19)	0	0.6
323454580	70105	Glutathione peroxidase	30 kDa		1	1	2	1	0	2	0	0	0	1.33333	1	0	95% (0.048)	0% (0.16)	0% (0.34)	N/A	N/A
242620059	No ID	30S ribosomal protein S13	13 kDa		0	0	0	0	2	2	1	2	1	0	1.33333	1.33333	0% (0.080)	0% (0.53)	0% (0.11)	0	1
323451363	14994	Phospholipid/glycerol acyltransferase	25 kDa		1	1	0	2	2	2	0	0	0	0.666667	2	0	0% (0.22)	95% (0.026)	0% (0.27)	N/A	N/A
323448448	32655	Nonphototropic hypocotyl	15 kDa		0	0	0	0	1	0	2	3	2	0	0.333333	2.33333	95% (0.012)	95% (0.019)	0% (0.58)	0	0.142857
242620055	No ID	50S ribosomal protein L6	20 kDa		0	0	0	0	1	0	2	3	2	0	0.333333	2.33333	95% (0.012)	95% (0.019)	0% (0.58)	0	0.142857
323454894	22512	Formylglycineamide ribotide amidotransferase	135 kDa		0	0	0	2	3	3	0	0	0	0	2.66667	0	0% (1.00)	95% (0.0079)	95% (0.012)	N/A	N/A
323449382	38538	Glutamate synthase	170 kDa		0	0	0	0	2	1	0	0	0	0	1	0	0% (1.00)	0% (0.16)	0% (0.19)	N/A	N/A
323448821	70378	ATPase, proteasome	48 kDa		1	1	1	2	1	0	0	0	0	1	1	0	0% (0.10)	0% (0.16)	0% (0.50)	N/A	N/A
323450953	28840	Epsilon1-COP	35 kDa		0	1	1	2	1	2	0	0	0	0.666667	1.66667	0	0% (0.22)	95% (0.048)	0% (0.37)	N/A	N/A
323451761	27287	mRNA binding protein	39 kDa		1	1	0	2	1	0	1	0	0	0.666667	1	0.333333	0% (0.45)	0% (0.38)	0% (0.64)	2	3
323445273	9896	Proteasome	16 kDa		0	0	0	0	1	1	2	2	1	0	0.666667	1.66667	95% (0.042)	0% (0.16)	0% (0.33)	0	0.4
323457195	19173	Ribosomal Protein	8 kDa		0	0	0	1	1	0	2	2	1	0	0.666667	1.66667	95% (0.042)	0% (0.16)	0% (0.33)	0	0.4
323450275	1254	Lysyl-tRNA synthetase	62 kDa		0	1	0	1	2	1	0	2	0	0.333333	1.33333	0.666667	0% (0.55)	0% (0.43)	0% (0.30)	0.5	2
323456994	58606	Glycyl tRNA synthetase	51 kDa		1	0	2	2	1	0	1	0	0	1	1	0.333333	0% (0.27)	0% (0.38)	0% (0.50)	3	3
323451216	28476	Ribosomal protein	9 kDa		0	0	0	0	1	1	2	1	2	0	0.666667	1.66667	95% (0.042)	0% (0.16)	0% (0.33)	0	0.4
323449910	38303	Rhamnose biosynthetic enzyme 1	37 kDa		1	0	0	2	0	0	0	0	0	0.333333	0.666667	0	0% (0.47)	0% (0.30)	0% (0.61)	N/A	N/A
323453288	24967	Glutamyl-tRNA reductase	55 kDa		0	0	2	0	0	1	0	1	0	0.666667	0.333333	0.333333	0% (0.45)	0% (0.70)	0% (0.39)	2	1
323454888	21939	S-adenosylmethionine-dependent methyltransferase activity	41 kDa		1	0	0	1	2	1	0	0	0	0.333333	1.33333	0	0% (0.47)	0% (0.089)	0% (0.30)	N/A	N/A
323455339	21514	Ribosomal protein	8 kDa		0	0	0	0	0	1	1	2	1	0	0.333333	1.33333	0% (0.080)	0% (0.14)	0% (0.58)	0	0.25
323454405	22805	Aminoacyl-tRNA synthetase	105 kDa		0	0	0	2	2	0	1	1	0	0	1.33333	0.666667	0% (0.28)	0% (0.43)	0% (0.11)	0	2
323449847	72183	Proteasome	112 kDa		0	0	0	0	2	1	0	1	1	0	1	0.666667	0% (0.28)	0% (0.59)	0% (0.19)	0	1.5
323457245	19010	Aminoacyl-tRNA synthetase	122 kDa		0	0	3	0	2	1	0	0	0	1	1	0	0% (0.10)	0% (0.16)	0% (0.50)	N/A	N/A
323453077	16	Dynein heavy chain, AAA ATPase	504 kDa		0	2	1	0	0	0	0	0	0	1	0	0	0% (0.10)	0% (1.00)	0% (0.076)	N/A	N/A
323454617	71135	GCN5-related N-acetyltransferase	188 kDa		1	0	1	0	1	0	0	2	1	0.666667	0.333333	1	0% (0.56)	0% (0.25)	0% (0.39)	0.666667	0.333333
323454603	71137	Prolyl 4-hydroxylase	50 kDa		1	1	1	1	2	0	0	0	0	1	1	0	0% (0.10)	0% (0.16)	0% (0.50)	N/A	N/A
323447558	34011	Glutamine amidotransferase/cyclase	29 kDa		0	2	1	0	1	1	0	0	1	1	0.666667	0.333333	0% (0.27)	0% (0.57)	0% (0.36)	3	2
323451314	64822	Tnks; tankyrase	114 kDa		0	2	1	1	1	0	0	0	1	1	0.666667	0.333333	0% (0.27)	0% (0.57)	0% (0.36)	3	2
323455735	70885	Vacuolar-type H+-translocating inorganic pyrophosphatase	81 kDa	TRUE	1	0	0	1	2	0	2	2	0	0.333333	1	1.33333	0% (0.14)	0% (0.39)	0% (0.30)	0.25	0.75
323451825	2849	Squalene synthase	35 kDa		0	0	2	1	0	1	0	1	1	0.666667	0.666667	0.666667	0% (0.64)	0% (0.62)	0% (0.56)	1	1
323453323	60042	Elongation factor	42 kDa		1	0	1	2	1	0	0	0	0	0.666667	1	0	0% (0.22)	0% (0.16)	0% (0.64)	N/A	N/A
323451463	59127	SecA-type chloroplast protein transport factor	92 kDa		2	1	1	0	1	0	0	0	0	1.33333	0.333333	0	95% (0.048)	0% (0.55)	0% (0.11)	N/A	N/A
242620084	No ID	30S ribosomal protein S14	12 kDa		0	0	0	0	2	0	1	1	1	0	0.666667	1	0% (0.15)	0% (0.41)	0% (0.33)	0	0.666667
323446340	68788	AMP-dependent synthetase and ligase	68 kDa		2	0	1	0	2	0	0	0	1	1	0.666667	0.333333	0% (0.27)	0% (0.57)	0% (0.36)	3	2
242620063	No ID	30S ribosomal protein S9	15 kDa		0	0	0	2	1	0	2	0	1	0	1	1	0% (0.15)	0% (0.57)	0% (0.19)	0	1
323450284	4661	Aldose 1-epimerase	27 kDa		0	0	1	1	0	1	0	0	2	0.333333	0.666667	0.666667	0% (0.55)	0% (0.62)	0% (0.61)	0.5	1
323456303	52378	Glutaminyl-tRNA synthetase	65 kDa		1	0	0	0	2	1	1	0	0	0.333333	1	0.333333	0% (0.72)	0% (0.38)	0% (0.44)	1	3
323449383	54714	Ribosomal protein	16 kDa		0	0	0	0	1	3	0	1	1	0	1.33333	0.666667	0% (0.28)	0% (0.43)	0% (0.11)	0	2
323450814	28676	Ubiquitin-activating enzyme	98 kDa		1	0	0	1	0	2	0	0	0	0.333333	1	0	0% (0.47)	0% (0.16)	0% (0.44)	N/A	N/A
323448551	32534	Prolyl-tRNA synthetase	63 kDa		2	0	0	0	1	0	1	0	0	0.666667	0.333333	0.333333	0% (0.45)	0% (0.70)	0% (0.39)	2	1
323453669	23934	Sodium dependent transporter	39 kDa		0	0	1	1	0	2	0	0	0	0.333333	1	0	0% (0.47)	0% (0.16)	0% (0.44)	N/A	N/A
323452581	26043	Chaperonin	59 kDa		0	0	0	1	2	2	0	0	0	0	1.66667	0	0% (1.00)	95% (0.048)	0% (0.064)	N/A	N/A
323454658	23725	Cytochrome precurser	9 kDa	TRUE	0	3	4	0	0	0	15	0	18	2.33333	0	11	95% (0.0000022)	95% (0.000042)	0% (0.17)	0.212121	0
323451614	71803	Insulinase-like, Mitochondrial substrate carrier	188 kDa		0	0	0	0	0	0	2	0	2	0	0	1.33333	0% (0.080)	95% (0.043)	0% (1.00)	0	0
323450997	28593	LMP7-like protein	31 kDa		0	0	0	0	0	0	4	0	0	0	0	1.33333	0% (0.080)	95% (0.043)	0% (1.00)	0	0
323449787	72138	Hedgehog protein	519 kDa		0	4	0	0	0	0	0	0	0	1.33333	0	0	95% (0.048)	0% (1.00)	95% (0.032)	N/A	N/A
323447426	39368	Isoleucine trna synthetase	130 kDa		1	0	1	2	0	1	0	0	0	0.666667	1	0	0% (0.22)	0% (0.16)	0% (0.64)	N/A	N/A
323449971	30237	Phypo stress protein	64 kDa		1	0	1	0	2	1	0	0	0	0.666667	1	0	0% (0.22)	0% (0.16)	0% (0.64)	N/A	N/A
323449093	3405	Protein kinase	30 kDa		0	0	1	0	2	1	1	0	0	0.333333	1	0.333333	0% (0.72)	0% (0.38)	0% (0.44)	1	3
323455262	11148	tRNA synthetases	44 kDa		0	1	0	1	0	0	2	0	1	0.333333	0.333333	1	0% (0.36)	0% (0.25)	0% (0.67)	0.333333	0.333333
323455416	52464	Geranylgeranyl diphosphate synthase	37 kDa		0	2	0	0	1	0	1	0	1	0.666667	0.333333	0.666667	0% (0.64)	0% (0.43)	0% (0.39)	1	0.5
323454215	71160	Hypothetical protein	211 kDa		1	0	0	1	1	2	0	0	0	0.333333	1.33333	0	0% (0.47)	0% (0.089)	0% (0.30)	N/A	N/A
323448527	67169	Protein phosphatase, ankyrin	386 kDa		1	0	0	1	2	1	0	0	0	0.333333	1.33333	0	0% (0.47)	0% (0.089)	0% (0.30)	N/A	N/A
323454082	52773	Ribosomal Protein	16 kDa		0	0	0	1	0	2	1	1	0	0	1	0.666667	0% (0.28)	0% (0.59)	0% (0.19)	0	1.5
323450170	65948	Hypothetical protein	68 kDa		0	1	0	1	0	1	0	2	0	0.333333	0.666667	0.666667	0% (0.55)	0% (0.62)	0% (0.61)	0.5	1
323450794	54097	Ubiquitin-activating enzyme	110 kDa		0	0	0	2	0	1	0	1	0	0	1	0.333333	0% (0.53)	0% (0.38)	0% (0.19)	0	3
323453528	62976	WW/Rsp5/WWP	163 kDa		0	0	0	1	0	2	1	0	0	0	1	0.333333	0% (0.53)	0% (0.38)	0% (0.19)	0	3
323448800	70381	ATP-dependent RNA helicase	58 kDa	TRUE	0	0	0	1	1	2	0	0	0	0	1.33333	0	0% (1.00)	0% (0.089)	0% (0.11)	N/A	N/A
323449569	70314	Coatomer WD associated region	137 kDa		1	0	2	0	1	0	0	0	0	1	0.333333	0	0% (0.10)	0% (0.55)	0% (0.21)	N/A	N/A
323448946	31792	Anthranilate phosphoribosyltransferase	41 kDa		0	2	0	0	0	0	0	0	0	0.666667	0	0	0% (0.22)	0% (1.00)	0% (0.18)	N/A	N/A
323452026	59047	Alcohol dehydrogenase	59 kDa		2	2	1	0	0	0	0	0	0	1.66667	0	0	95% (0.023)	0% (1.00)	95% (0.014)	N/A	N/A
323451541	6384	Ras small GTPase	21 kDa		0	0	0	2	1	2	0	0	0	0	1.66667	0	0% (1.00)	95% (0.048)	0% (0.064)	N/A	N/A
323448259	60333	Mitochondrial carrier protein	30 kDa		0	1	3	0	1	0	0	0	0	1.33333	0.333333	0	95% (0.048)	0% (0.55)	0% (0.11)	N/A	N/A
323457329	19506	Proteasome non-ATPase regulatory subunit	42 kDa		0	0	0	1	0	3	0	0	0	0	1.33333	0	0% (1.00)	0% (0.089)	0% (0.11)	N/A	N/A
323454107	36667	Tyrosine protein kinase	52 kDa		0	0	0	1	2	0	0	0	0	0	1	0	0% (1.00)	0% (0.16)	0% (0.19)	N/A	N/A
323447825	39241	MCM	79 kDa		0	0	0	2	1	0	0	0	0	0	1	0	0% (1.00)	0% (0.16)	0% (0.19)	N/A	N/A
323451030	2169	DEAD/DEAH box helicase domain-containing protein	43 kDa		1	1	2	0	0	0	0	0	0	1.33333	0	0	95% (0.048)	0% (1.00)	95% (0.032)	N/A	N/A
323453797	63307	Chloroplast Chaperonin	106 kDa		2	0	1	0	0	0	0	1	0	1	0	0.333333	0% (0.27)	0% (0.45)	0% (0.076)	3	0
323452541	78110	Selenoprotein	20 kDa		0	0	0	0	0	0	1	2	1	0	0	1.33333	0% (0.080)	95% (0.043)	0% (1.00)	0	0
323446199	68863	Cell wall surface anchor protein	42 kDa	TRUE	0	0	0	0	0	0	3	2	1	0	0	2	0% (0.19)	95% (0.037)	0% (0.39)	0	0
323450033	54443	Acyl-CoA synthetase	73 kDa		0	0	1	0	1	0	2	0	0	0.333333	0.333333	0.666667	0% (0.55)	0% (0.43)	0% (0.67)	0.5	0.5
323447566	59628	Phosphoglucomutase	60 kDa		0	2	1	0	0	1	0	0	0	1	0.333333	0	0% (0.10)	0% (0.55)	0% (0.21)	N/A	N/A
323455362	21520	Ribose-phosphate pyrophosphokinase	33 kDa	TRUE	0	1	0	0	1	2	0	0	0	0.333333	1	0	0% (0.47)	0% (0.16)	0% (0.44)	N/A	N/A
323452894	63896	Contain SPX, N-terminal	67 kDa		2	0	1	1	0	0	0	0	0	1	0.333333	0	0% (0.10)	0% (0.55)	0% (0.21)	N/A	N/A
323454860	62184	Predicted membrane protein	109 kDa		0	0	0	1	0	0	2	0	1	0	0.333333	1	0% (0.15)	0% (0.25)	0% (0.58)	0	0.333333
323450018	72128	Inorganic pyrophosphatase	39 kDa	TRUE	2	1	0	1	0	0	0	0	0	1	0.333333	0	0% (0.10)	0% (0.55)	0% (0.21)	N/A	N/A
323451609	37770	Alanine transaminase	32 kDa		2	0	0	0	1	1	0	0	0	0.666667	0.666667	0	0% (0.22)	0% (0.30)	0% (0.56)	N/A	N/A
323454420	58861	Phosphoglycerate kinase	45 kDa	TRUE	0	0	3	0	2	1	0	0	0	1	1	0	0% (0.10)	0% (0.16)	0% (0.50)	N/A	N/A
323456665	70491	RNA binding region	126 kDa		0	0	0	1	2	1	0	0	0	0	1.33333	0	0% (1.00)	0% (0.089)	0% (0.11)	N/A	N/A
323454572	52868	Acyltransferase region, Thioestarase	86 kDa		2	0	0	0	0	0	1	0	0	0.666667	0	0.333333	0% (0.45)	0% (0.45)	0% (0.18)	2	0
323452696	26083	Methylmalonate-semialdehyde dehydrogenase	55 kDa		0	0	0	2	0	0	0	1	0	0	0.666667	0.333333	0% (0.53)	0% (0.57)	0% (0.33)	0	2
323447245	34382	Monooxygenase	50 kDa		1	0	0	0	0	0	0	2	0	0.333333	0	0.666667	0% (0.55)	0% (0.21)	0% (0.42)	0.5	0
323452117	59057	Delta 1-pyrroline-5-carboxylate reductase (P5CR)	27 kDa		0	0	0	0	1	2	0	0	0	0	1	0	0% (1.00)	0% (0.16)	0% (0.19)	N/A	N/A
323455706	550	AAA ATPase	76 kDa	TRUE	0	0	0	3	0	1	0	2	0	0	1.33333	0.666667	0% (0.080)	0% (0.61)	0% (0.064)	0	2
323456297	70759	Aldehyde dehydrogenase	157 kDa		0	0	0	1	2	0	0	0	0	0	1	0	0% (1.00)	0% (0.16)	0% (0.19)	N/A	N/A
323446517	72838	Vacuolar sorting receptor protein	109 kDa		0	0	0	0	0	0	0	2	1	0	0	1	0% (0.15)	0% (0.094)	0% (1.00)	0	0
323453809	24439	Phosphoglucomutase	63 kDa		0	0	0	0	0	0	2	0	1	0	0	1	0% (0.15)	0% (0.094)	0% (1.00)	0	0
323446697	60388	3-hydroxyacyl-CoA dehydrogenase	33 kDa		0	0	0	2	1	0	0	0	0	0	1	0	0% (1.00)	0% (0.16)	0% (0.19)	N/A	N/A
323449869	70285	Tryptophanyl-tRNA synthetase	38 kDa		0	0	0	0	2	1	0	0	0	0	1	0	0% (1.00)	0% (0.16)	0% (0.19)	N/A	N/A
323450473	72024	Calcium-binding EF hand	408 kDa		0	2	0	0	2	0	0	0	0	0.666667	0.666667	0	0% (0.22)	0% (0.30)	0% (0.56)	N/A	N/A
323447373	59650	Deoxyxylulose-5-phosphate synthase	71 kDa		0	0	2	0	0	0	0	0	0	0.666667	0	0	0% (0.22)	0% (1.00)	0% (0.18)	N/A	N/A
323447574	67977	Dynein heavy chain, AAA ATPase	500 kDa		0	0	0	0	0	2	0	0	0	0	0.666667	0	0% (1.00)	0% (0.30)	0% (0.33)	N/A	N/A
323456247	58667	Skp-1 component	18 kDa		0	0	0	0	0	0	2	0	1	0	0	1	0% (0.15)	0% (0.094)	0% (1.00)	0	0
323446558	35012	Ribosomal protein	12 kDa		0	0	0	0	0	0	2	2	0	0	0	1.33333	0% (0.080)	95% (0.043)	0% (1.00)	0	0
323447255	59665	N-Acetyl-L-glutamate kinase	32 kDa		0	0	0	2	0	1	0	0	0	0	1	0	0% (1.00)	0% (0.16)	0% (0.19)	N/A	N/A
323447748	39278	AAA ATPase	50 kDa		0	0	0	0	2	0	0	0	0	0	0.666667	0	0% (1.00)	0% (0.30)	0% (0.33)	N/A	N/A
323453862	71360	Ubiquitin-protein ligase	104 kDa		0	0	1	0	2	0	0	0	0	0.333333	0.666667	0	0% (0.47)	0% (0.30)	0% (0.61)	N/A	N/A
323450178	65936	Ankyrin	121 kDa		0	2	1	0	0	0	0	0	0	1	0	0	0% (0.10)	0% (1.00)	0% (0.076)	N/A	N/A
323448917	31918	Eukaryotic initiation factor 3	63 kDa		1	0	0	2	0	0	0	0	0	0.333333	0.666667	0	0% (0.47)	0% (0.30)	0% (0.61)	N/A	N/A
323455074	71075	Hypothetical protein	284 kDa		2	0	1	0	0	0	0	0	0	1	0	0	0% (0.10)	0% (1.00)	0% (0.076)	N/A	N/A
323451194	3292	ABC transporter	28 kDa		0	0	0	0	2	0	0	0	1	0	0.666667	0.333333	0% (0.53)	0% (0.57)	0% (0.33)	0	2
323452072	26912	ATP-dependent RNA helicase DBP3	46 kDa		0	0	0	2	0	0	0	0	1	0	0.666667	0.333333	0% (0.53)	0% (0.57)	0% (0.33)	0	2
323455685	61839	Pyridoxamine 5'-phosphate oxidase-related	35 kDa		0	1	0	0	2	0	0	0	0	0.333333	0.666667	0	0% (0.47)	0% (0.30)	0% (0.61)	N/A	N/A
323452968	63783	Hypothetical protein	99 kDa	TRUE	0	0	0	0	0	0	1	2	0	0	0	1	0% (0.15)	0% (0.094)	0% (1.00)	0	0
323453349	71468	Hypothetical protein	39 kDa		0	0	0	0	1	0	2	0	0	0	0.333333	0.666667	0% (0.28)	0% (0.43)	0% (0.58)	0	0.5
323455818	69665	Ras small GTPase	23 kDa	TRUE	0	0	0	0	2	2	0	0	0	0	1.33333	0	0% (0.22)	95% (0.048)	0% (0.37)	N/A	N/A
323451436	65013	Ubiquitin thioesterase	168 kDa		0	2	0	0	0	1	0	0	0	0.666667	0.333333	0	0% (0.22)	0% (0.55)	0% (0.39)	N/A	N/A
323457189	52028	Vacular sorting protein	62 kDa		0	0	0	1	0	2	0	0	0	0	1	0	0% (1.00)	0% (0.16)	0% (0.19)	N/A	N/A
323456269	70763	Peptidase M, neutral zinc metallopeptidases, zinc-binding site	157 kDa		0	0	0	0	0	0	0	2	0	0	0	0.666667	0% (0.28)	0% (0.21)	0% (1.00)	0	0
323450302	29630	Acyl-CoA dehydrogenase	45 kDa		0	0	0	0	2	0	0	0	0	0	0.666667	0	0% (1.00)	0% (0.30)	0% (0.33)	N/A	N/A
323457348	35763	S/T protein phosphatase and/or metallophosphoesterase	37 kDa		0	0	0	0	0	0	2	0	0	0	0	0.666667	0% (0.28)	0% (0.21)	0% (1.00)	0	0
242620052	No ID	50S ribosomal protein L24	11 kDa		0	0	0	0	0	0	0	2	0	0	0	0.666667	0% (0.28)	0% (0.21)	0% (1.00)	0	0
242620048	No ID	30S ribosomal protein S3	24 kDa		0	0	0	2	0	0	0	0	0	0	0.666667	0	0% (1.00)	0% (0.30)	0% (0.33)	N/A	N/A
323448907	66948	Ion transport protein	89 kDa		0	0	0	0	0	0	2	0	0	0	0	0.666667	0% (0.28)	0% (0.21)	0% (1.00)	0	0
323448957	66859	Hypothetical protein	40 kDa		0	2	0	0	0	0	0	0	0	0.666667	0	0	0% (0.22)	0% (1.00)	0% (0.18)	N/A	N/A
323449154	66674	Peptide synthetase	87 kDa		0	0	2	0	0	0	0	0	0	0.666667	0	0	0% (0.22)	0% (1.00)	0% (0.18)	N/A	N/A
323449633	30762	SNF2-related helicase, C-terminal	66 kDa		2	0	0	0	0	0	0	0	0	0.666667	0	0	0% (0.22)	0% (1.00)	0% (0.18)	N/A	N/A
323449944	66042	Mucin-associated surface protein (MASP)	135 kDa		0	0	0	0	0	0	0	0	2	0	0	0.666667	0% (0.28)	0% (0.21)	0% (1.00)	0	0
323450897	28631	ABC transporter	81 kDa		2	0	0	0	0	0	0	0	0	0.666667	0	0	0% (0.22)	0% (1.00)	0% (0.18)	N/A	N/A
323452907	71551	C2 domain containing protein	218 kDa		0	2	0	0	0	0	0	0	0	0.666667	0	0	0% (0.22)	0% (1.00)	0% (0.18)	N/A	N/A
323453109	37286	Cysteinyl-tRNA synthetase	72 kDa		2	0	0	0	0	0	0	0	0	0.666667	0	0	0% (0.22)	0% (1.00)	0% (0.18)	N/A	N/A
323454275	62732	Hypothetical protein	97 kDa		2	0	0	0	0	0	0	0	0	0.666667	0	0	0% (0.22)	0% (1.00)	0% (0.18)	N/A	N/A
323454523	58835	DNA primase	49 kDa		0	0	2	0	0	0	0	0	0	0.666667	0	0	0% (0.22)	0% (1.00)	0% (0.18)	N/A	N/A
