# Supplementary material for: Proteome Changes Driven by Phosphorus Deficiency and Recovery in the Brown Tide-Forming Alga Aureococcus anophagefferens
Source: PLoS One. 2011 Dec 14;6(12):e28949. doi: 10.1371/journal.pone.0028949 (PMC3237563; doi:10.1371/journal.pone.0028949)
Supplement: Table S4 — Protein and transcript data. Proteins and associated transcript data (SAGE tag counts). Fold changes were calculated as described in Table S3. (XLSX) [file pone.0028949.s007.xlsx]

## Sheet: Sheet1
Table S4) Protein and transcript data. Proteins and associated transcript data (SAGE tag counts). Fold changes were calculated as described in Table S3.
NCBI number	JGI protein ID	Annotation	Mean of spectral counts		SAGE tag counts (normalized to library size)		Fold change relaive to control
			Control	-P	Control	-P	Protein	Transcript
323455041	36610	Glyceraldehyde-3-phosphate dehydrogenase	138.333	61.6667	5.62161e-05	4.09165e-05	-2.24324	-1.37392
323447300	60370	Histone	52.6667	39.6667	8.43241e-05	4.09165e-05	-1.32773	-2.06088
323453579	71305	Phosphoglycerate kinase	27	37.6667	5.62161e-05	4.09165e-05	1.39506	-1.37392
323456332	36205	Heat shock protein (Hsp 70)	19.6667	25	5.62161e-05	4.09165e-05	1.27119	-1.37392
323454637	59935	Chaperonin ATPase	19.6667	19	0.00115243	0.00212766	-1.03509	1.84624
323448984	31888	Ferredoxin NADP reductase	22.6667	21.6667	2.8108e-05	4.09165e-05	-1.04615	1.45569
323457021	10068	Hypothetical	16.3333	21	8.43241e-05	8.18331e-05	1.28571	-1.03044
323456989	59795	Fructose bisphosphate aldolase	18	16	0.000534053	0.000163666	-1.125	-3.26306
323449461	69930	Chloroplast light harvesting protein	12	24	0.000393513	0.000490998	2	1.24773
323450901	70239	Actin	10.6667	17.6667	2.8108e-05	8.18331e-05	1.65625	2.91137
323455179	59911	Peptidyl-prolyl cis-trans isomerase	14	15.6667	0.0028108	0.00163666	1.11905	-1.7174
323455979	69630	ATPase	17.6667	5.33333	0.000112432	0.00012275	-3.3125	1.09177
323455486	52498	Clathrin vesicle coat	1	16.6667	0.000421621	0.00094108	16.6667	2.23205
323452189	64431	PT-repeat	17.3333	8.33333	0.000112432	0.000409165	-2.08	3.63922
323455687	70922	HMG1/2 (high mobility group) box, Amino acid/polyamine transporter II, Transcription elongation factor S-II, N-terminal	7	11	0.000337297	0.000327332	1.57143	-1.03044
323447336	60366	Cyanase	18	9.66667	0.000196756	0.000490998	-1.86207	2.49546
323454769	22626	Nucleoside diphosphate kinase	8.66667	13.6667	0.00028108	0.00139116	1.57692	4.94934
323454760	22152	Inorganic phosphate transporter	0.333333	19.6667	0.000393513	0.00225041	59	5.71877
323449723	30727	Photosystem 1 reaction center subunit	14	14	8.43241e-05	8.18331e-05	-1	-1.03044
323448531	72519	Oxidoreductase	13.3333	15.3333	8.43241e-05	4.09165e-05	1.15	-2.06088
323454939	71070	Chloroplast light harvesting protein	9.33333	14.6667	8.43241e-05	0.000409165	1.57143	4.85229
323448051	77848	Chloroplast light harvesting protein	8	13	2.8108e-05	8.18331e-05	1.625	2.91137
323453090	63510	Aconitate hydratase	5.33333	12.6667	0.000112432	4.09165e-05	2.375	-2.74784
323446473	68712	Expressed protein	13	8.66667	0.000112432	0.000409165	-1.5	3.63922
323447782	33635	Histone	9	4.33333	0.000618377	0.000818331	-2.07692	1.32335
323451957	37568	Rieske protein (Iron sulfur protein), Chloroplast light harvesting protein	7.66667	7.33333	0.000337297	0.000613748	-1.04545	1.81961
323451317	37768	G-protein beta WD-40 repeat (Guanine nucleotide-binding protein)	15.6667	1.33333	0.000252972	8.18331e-05	-11.75	-3.09132
323453907	24196	Enolase (phosphopyruvate dehydratase)	7.33333	10.6667	0.000196756	0.000286416	1.45455	1.45569
323453726	37153	Chaperonin ATPase	5.66667	8	2.8108e-05	4.09165e-05	1.41176	1.45569
323455658	69678	Oxygen-evolving enhancer 1	7	9.33333	2.8108e-05	4.09165e-05	1.33333	1.45569
323453500	69741	ADP-ribosylation factor	9	7.66667	0.000955674	0.000490998	-1.17391	-1.94639
323450172	72073	Peptidase	7.66667	6	0.000196756	0.000204583	-1.27778	1.03978
323453642	24591	O-acetylhomoserine/O-acetylserine sulfhydrylase	12.6667	5	5.62161e-05	4.09165e-05	-2.53333	-1.37392
323450799	71916	Kringle, PT-repeat, Serine/threonine dehydratase	10.3333	6	2.8108e-05	4.09165e-05	-1.72222	1.45569
323452158	27009	Chloroplast light harvesting protein	4	9.33333	0.000955674	0.000490998	2.33333	-1.94639
323445392	72895	Mucin-2 precursor	13.3333	6.33333	0.000421621	0.000654664	-2.10526	1.55273
323454246	69716	UDP-glucose 6-dehydrogenase	2.33333	8.33333	8.43241e-05	0.00012275	3.57143	1.45569
323456872	60769	FAD linked oxidase, N-terminal	2	10.3333	0.000168648	0.000368249	5.16667	2.18353
323454481	71195	Sulfate adenylyltransferase	5.66667	13	8.43241e-05	4.09165e-05	2.29412	-2.06088
323457207	77828	Chloroplast light harvesting protein	5.33333	10	5.62161e-05	0.000327332	1.875	5.82275
323451419	37826	Citrate synthase	7.33333	3.33333	2.8108e-05	4.09165e-05	-2.2	1.45569
323446545	77850	Chloroplast light harvesting protein	12.3333	10	0.00014054	0.000204583	-1.23333	1.45569
323447358	77844	Chloroplast light harvesting protein	7.66667	5.33333	0.00014054	0.000204583	-1.4375	1.45569
323454334	77810	Chloroplast light harvesting protein	6	7.66667	0.000252972	0.000286416	1.27778	1.1322
323447744	55489	Chloroplast light harvesting protein	6.33333	7.66667	8.43241e-05	0.00012275	1.21053	1.45569
323450268	29808	Flavin-containing monooxygenase-like	0.333333	12.3333	0.000590269	0.00184124	37	3.11933
323455568	77960	Chloroplast light harvesting protein	6.33333	8	0.000309189	0.000490998	1.26316	1.58802
323455382	61597	Dynein heavy chain, AAA ATPase	4.33333	7.33333	0.00014054	0.000286416	1.69231	2.03796
323454019	77822	Chloroplast light harvesting protein	5.33333	6.33333	0.000252972	0.00110475	1.1875	4.36706
323453856	6122	Ribosomal protein L6E	10	1.66667	0.000168648	4.09165e-05	-6	-4.12176
323456180	52316	Ribosomal protein L5	14	2.33333	0.000421621	0.000490998	-6	1.16455
323453541	24359	Pyruvate kinase	5.66667	6.33333	2.8108e-05	0.00012275	1.11765	4.36706
323452454	71657	Xanthine dehydrogenase	5.66667	11	8.43241e-05	4.09165e-05	1.94118	-2.06088
323450616	65502	Pyruvate carboxylase	2.66667	7.66667	5.62161e-05	4.09165e-05	2.875	-1.37392
323450905	71945	Endonuclease/exonuclease/phosphatase	2.66667	11	5.62161e-05	4.09165e-05	4.125	-1.37392
323452472	60091	Chloroplast light harvesting protein	4	10.3333	5.62161e-05	0.000368249	2.58333	6.55059
323454267	77759	Inositol phosphatase	5.33333	7.33333	5.62161e-05	4.09165e-05	1.375	-1.37392
323456271	77805	Chloroplast light harvesting protein	4	10	0.000112432	0.00012275	2.5	1.09177
323449755	30726	Amino transferase class-III	0.333333	10	0.000168648	0.000531915	30	3.15399
323454635	23580	Chloroplast 3-oxoacyl-[acyl-carrier protein] reductase orecursor	7.33333	4.66667	8.43241e-05	4.09165e-05	-1.57143	-2.06088
323449750	38422	Chloroplast light harvesting protein	4.66667	8.33333	0.00014054	0.000245499	1.78571	1.74682
323454622	23768	Ubiquitin	8.33333	4.33333	0.000224864	8.18331e-05	-1.92308	-2.74784
323452479	78109	Selenoprotein	8.33333	5.33333	0.000843241	0.00118658	-1.5625	1.40716
323453956	77824	Chloroplast light harvesting protein	4.66667	6	0.00134919	0.00155483	1.28571	1.15242
323451749	64743	Calcium-binding EF-hand, Pleckstrin-like, LMBR1-like conserved region	6	6.33333	2.8108e-05	4.09165e-05	1.05556	1.45569
323450447	77838	Chloroplast light harvesting protein	5.33333	6.33333	5.62161e-05	8.18331e-05	1.1875	1.45569
323455169	5527	Ribosomal protein	9.33333	0.666667	0.00143351	0.000613748	-14	-2.33567
323450465	60205	Ribosomal protein L18	7	1.66667	8.43241e-05	0.00012275	-4.2	1.45569
323457181	69604	Ribosomal protein	9.66667	0.333333	0.000309189	0.000245499	-29	-1.25943
323450876	28850	Pyruvate kinase	1	7.66667	5.62161e-05	8.18331e-05	7.66667	1.45569
323451948	4875	Ribosomal protein	5.66667	3	2.8108e-05	8.18331e-05	-1.88889	2.91137
323454655	77806	Chloroplast light harvesting protein	4	6	0.000112432	0.000204583	1.5	1.81961
323454039	36932	Translation elongation factor	6.66667	2.66667	0.000955674	0.000409165	-2.5	-2.33567
323450925	60177	Ribosomal protein	8.33333	1	0.0014054	0.000859247	-8.33333	-1.63562
323450518	59217	Rieske protein (Iron sulfur protein)	2.33333	6	0.000365405	0.000163666	2.57143	-2.23262
323451117	28296	Ribosomal protein	6	2	0.00188324	0.00102291	-3	-1.84105
323447987	59574	Pyridoxal-5'-phosphate-dependent enzyme, beta subunit	6.66667	4.66667	2.8108e-05	8.18331e-05	-1.42857	2.91137
323453146	77879	Chloroplast light harvesting protein	5.66667	5.33333	2.8108e-05	0.00012275	-1.0625	4.36706
323456741	35830	Mitochondrial substrate carrier	0.666667	6	0.000168648	0.000286416	9	1.6983
323455317	20736	Inorganic pyrophosphatase	4.33333	5.33333	0.000112432	4.09165e-05	1.23077	-2.74784
323449640	30567	Ribosomal protein	6.33333	1	0.000309189	0.000245499	-6.33333	-1.25943
323456110	20291	Pyruvate carboxylase	1.66667	4.33333	2.8108e-05	4.09165e-05	2.6	1.45569
323455642	21301	5'-nucleotidase	0.333333	6	0.000365405	0.00241408	18	6.60658
323453007	70153	Initiation factor	3.33333	2.33333	0.00014054	4.09165e-05	-1.42857	-3.4348
323453325	71481	Phosphoenolpyruvate carboxylase	0.666667	5.33333	5.62161e-05	4.09165e-05	8	-1.37392
323450330	72047	ABC transporter	0.333333	7	0.000196756	0.000245499	21	1.24773
323456061	20268	Calcium transporting ATpase	1.66667	2.66667	0.000534053	0.000900164	1.6	1.68553
323455294	22099	ABC transporter	1	4	0.000112432	0.000695581	4	6.18667
323448025	60342	Tubulin alpha-2 chain	1	3.66667	0.000196756	0.00012275	3.66667	-1.60291
323455059	58776	Dihydrolipoamide S-acetyltransferase	3.33333	4.33333	0.00014054	4.09165e-05	1.3	-3.4348
323447119	34507	Ribosomal protein	5.33333	0.333333	0.000562161	0.000450082	-16	-1.24902
323447711	72700	Heat shock protein Hsp90	3.33333	4	0.00028108	8.18331e-05	1.2	-3.4348
323454985	36612	Histidinol dehydrogenase	4.33333	2.33333	0.000224864	8.18331e-05	-1.85714	-2.74784
323450867	37987	Acetamidase/Formamidase	5.66667	2	0.000196756	4.09165e-05	-2.83333	-4.80872
323457045	52124	Cobalmin synthesis protein/P47K like	1.33333	4.66667	0.000590269	0.000572831	3.5	-1.03044
323451977	69812	GDP-mannose 3,5-epimerase	0.333333	4.33333	0.000337297	0.000695581	13	2.06222
323452597	37371	AMP-dependent synthetase and ligase	2	3	5.62161e-05	4.09165e-05	1.5	-1.37392
323450333	59240	Isocitrate dehydrogenase NADP-dependent	1.33333	7	0.000393513	0.000245499	5.25	-1.60291
323452437	26536	Dihydrolipoamide dehydrogenase	3.66667	3	0.000393513	0.000613748	-1.22222	1.55967
323448256	60332	Nitrate transporter	1.33333	0.333333	0.000337297	4.09165e-05	-4	-8.24353
323455645	70952	Hypothetical protein, no significant BLAST	2.33333	5.66667	0.000224864	0.000368249	2.42857	1.63765
323454364	53011	Serine hydroxymethyltransferase	1.66667	3	0.00014054	8.18331e-05	1.8	-1.7174
323453341	25486	Tryptophan synthase	2.33333	3	5.62161e-05	4.09165e-05	1.28571	-1.37392
323448626	70385	Elongation factor	2.33333	2.66667	0.000618377	0.000613748	1.14286	-1.00754
323456516	19845	Enoyl-acyl carrier	2	3.33333	0.000196756	4.09165e-05	1.66667	-4.80872
323449254	38679	Carbamoyl-phosphate synthase	1.66667	2	2.8108e-05	0.00012275	1.2	4.36706
323448815	38929	Ribosomal Protein	7	0.333333	8.43241e-05	8.18331e-05	-21	-1.03044
323451587	28033	Ribosomal Protein	6.66667	0.333333	0.000337297	0.000163666	-20	-2.06088
323446694	34909	Ribosomal protein	3.66667	1	0.000590269	0.000368249	-3.66667	-1.60291
323455547	59886	Calreticulin precursor, calnexin	4	1	2.8108e-05	0.00012275	-4	4.36706
323450079	59252	Cysteine synthase	4.66667	1.66667	0.000224864	0.00012275	-2.8	-1.8319
323454033	58885	Triosephosphate isomerase	1.33333	1.33333	8.43241e-05	4.09165e-05	1	-2.06088
323451116	28333	Aliphatic amidase	3.66667	2.33333	0.000618377	0.000450082	-1.57143	-1.37392
323453409	24874	Diaminopimelate epimerase	1	4.66667	0.000337297	0.000204583	4.66667	-1.64871
323453165	70159	Ras GTPase	1.33333	3	0.000168648	0.00012275	2.25	-1.37392
323451373	27934	Ribosomal protein	3.66667	0.666667	0.000337297	8.18331e-05	-5.5	-4.12176
323454382	71247	20S proteasome	2.66667	1.66667	0.000646485	0.000531915	-1.6	-1.21539
323450585	59202	Phosphoglycerate/bisphosphoglycerate mutase	2.33333	2.66667	0.000168648	0.00012275	1.14286	-1.37392
323456684	69589	3-hydroxyacyl-CoA dehydrogenase	0.333333	3	0.000112432	4.09165e-05	9	-2.74784
323455682	69676	Phosphoglucose isomerase	0.333333	3.66667	5.62161e-05	0.00012275	11	2.18353
323446737	34869	Acyl carrier protein	4	2	5.62161e-05	4.09165e-05	-2	-1.37392
323457240	18463	Ammonium transporter	4	1	5.62161e-05	4.09165e-05	-4	-1.37392
323454160	71132	Peptidase	2	1.33333	0.0055935	0.00920622	-1.5	1.64588
323452383	37542	Ribose-phosphate pyrophosphokinase	0.333333	3.66667	0.000112432	8.18331e-05	11	-1.37392
323448438	72539	RNA binding protein	3	1.33333	0.000871349	0.000327332	-2.25	-2.66197
323454510	71184	Proteasome	3	2.66667	0.000758917	0.000490998	-1.125	-1.54566
323452898	25785	Glutamate dehydrogenase	0.333333	3	0.000168648	4.09165e-05	9	-4.12176
323451071	71877	Ribosomal protein	3.33333	0.333333	2.8108e-05	8.18331e-05	-10	2.91137
323450177	38219	Ras small GTPase	0.333333	2.66667	0.000337297	0.000245499	8	-1.37392
323449160	69937	Proteasome	5	0.333333	0.000787025	0.000859247	-15	1.09177
323454354	53005	Ormate nitrite transporter	2.33333	2	0.000309189	0.000490998	-1.16667	1.58802
323450131	30014	Xanthine/uracil/vitamin C permease	1.66667	2.33333	2.8108e-05	4.09165e-05	1.4	1.45569
323452963	25646	Light inducinble protein	1.33333	2.33333	0.000618377	0.000531915	1.75	-1.16255
323449422	72267	Luteovirus ORF6 protein	3.33333	1.33333	5.62161e-05	0.00012275	-2.5	2.18353
323455449	59875	Ribosomal protein	2.66667	1	0.000252972	0.000286416	-2.66667	1.1322
323451675	71753	Hypothetical protein	1.66667	2	8.43241e-05	4.09165e-05	1.2	-2.06088
323452748	25684	TB2/DP1/HVA22 related protein	1	3	0.000702701	0.000327332	3	-2.14675
323453524	69744	Glutathion transferase	0.333333	2.33333	0.00014054	0.00012275	7	-1.14493
323454682	71109	GDP dissociation protein	0.333333	2.33333	8.43241e-05	8.18331e-05	7	-1.03044
323453963	77823	Chloroplast light harvesting protein	1.66667	2	2.8108e-05	4.09165e-05	1.2	1.45569
323452943	60062	Ribosomal protein	2.66667	0.666667	0.00208	0.00102291	-4	-2.0334
323455143	22183	Ribosomal protein	3	0.666667	5.62161e-05	4.09165e-05	-4.5	-1.37392
323452812	25795	Dihydrolipoamide dehydrogenase	5	0.333333	0.000112432	0.00012275	-15	1.09177
323448587	38989	Adenylosuccinate synthetase	2.66667	1	0.000168648	0.000245499	-2.66667	1.45569
323456068	52275	Heat shock protein	1.66667	1	8.43241e-05	4.09165e-05	-1.66667	-2.06088
323448447	32730	Endopeptidase Clp activity	2	2	0.000534053	0.000368249	1	-1.45025
323447335	77912	Formate/nitrite transporter	0.333333	2	0.000477837	0.000654664	6	1.37006
323450320	60213	Ribosomal protein	3	0.333333	8.43241e-05	0.000163666	-9	1.94092
323453003	37193	Vesicle coat complex	1.66667	1.66667	0.000562161	0.000450082	1	-1.24902
323453823	71380	Brix domain	1	2.33333	2.8108e-05	4.09165e-05	2.33333	1.45569
323453684	37110	H+-transporting two-sector ATPase	0.666667	1.66667	0.000758917	0.000450082	2.5	-1.68618
323448789	55095	GUN4 like domain	0.333333	2.33333	0.000224864	8.18331e-05	7	-2.74784
323453085	71458	Calcium-binding EF-hand	1	1	2.8108e-05	4.09165e-05	1	1.45569
323455637	58713	RAN function family member - supported with BLASTp	0.333333	1.33333	0.000309189	0.000163666	4	-1.88914
323454406	59975	Armet super family domain	2.66667	0.333333	0.000393513	0.000327332	-8	-1.20218
323454381	23365	Cystathione gamma lyase	2	0.333333	2.8108e-05	0.000163666	-6	5.82275
323451378	59110	Sterol methyltransferase	0.333333	2.33333	0.00014054	0.00012275	7	-1.14493
323453289	71496	BLASTp putative protein with GPS domain	1.33333	0.666667	0.00028108	0.000490998	-2	1.74682
323450531	29439	Calcium ATPase	1.33333	1.33333	2.8108e-05	4.09165e-05	1	1.45569
323449845	72180	Hypothetical protein	0.666667	1.66667	0.00014054	0.000163666	2.5	1.16455
323450569	54227	Ribosomal protein	3	0.333333	0.000252972	0.000368249	-9	1.45569
323452077	17528	Ribosomal protein	2.33333	0.333333	0.000590269	0.000409165	-7	-1.44262
323452089	53803	IMP dehydrogenase/GMP reductase	3	0.333333	2.8108e-05	4.09165e-05	-9	1.45569
323452833	37435	CAP protein	0.333333	2.33333	0.00028108	0.000245499	7	-1.14493
323456017	59818	CTP synthase	1	1	5.62161e-05	4.09165e-05	1	-1.37392
323452600	77873	Inorganic phosphate transporter	0.333333	1.33333	2.8108e-05	4.09165e-05	4	1.45569
323447291	34298	Phosphoglycerate mutase	0.666667	2	0.000196756	4.09165e-05	3	-4.80872
323447671	72706	Ribosomal protein	2.33333	0.666667	0.000309189	0.000204583	-3.5	-1.51131
323449776	77854	Urease	2.33333	1.33333	5.62161e-05	8.18331e-05	-1.75	1.45569
323453239	70163	Proliferating cell nuclear antigen, PCNA	2.33333	0.333333	0.000196756	4.09165e-05	-7	-4.80872
323452338	37524	Helicase and restriction enzyme domain	1.66667	0.333333	8.43241e-05	0.00012275	-5	1.45569
323455998	70668	Alkaline phosphatase	0.333333	4.33333	0.000337297	0.000981997	13	2.91137
323455705	20758	Serine hydroxymethyltransferase	0.666667	1	2.8108e-05	0.00012275	1.5	4.36706
323456188	19929	Heat shock protein	0.666667	0.666667	2.8108e-05	8.18331e-05	1	2.91137
323456208	36201	Synaptobrevin	0.333333	2.33333	0.000196756	0.000654664	7	3.32729
323452846	26092	Argininosuccinate synthase	0.666667	1.33333	0.000112432	4.09165e-05	2	-2.74784
323449583	54676	Ribosomal protein	3.33333	0.333333	0.000196756	8.18331e-05	-10	-2.40436
323456496	20345	AICARFT/IMPCHase bienzyme, Methylglyoxal synthase-like	0.666667	1	0.000196756	8.18331e-05	1.5	-2.40436
323454389	22992	Translation initiaion factor	1.66667	0.333333	0.000309189	8.18331e-05	-5	-3.77828
323455110	12414	Uroporphyrinogen decarboxylase (URO-D)	0.666667	2	0.000112432	0.00012275	3	1.09177
323456121	70709	Actin like protein	0.333333	1.33333	0.00028108	0.000204583	4	-1.37392
323453700	60020	Elongation factor	1.33333	0.333333	8.43241e-05	4.09165e-05	-4	-2.06088
323453278	37323	Oxoglutarate dehydrogenase	0.333333	1.66667	8.43241e-05	0.000163666	5	1.94092
323454199	59942	DnaJ homolog	0.666667	0.666667	8.43241e-05	0.00012275	1	1.45569
323450083	60218	Ribosomal protein	1.66667	0.333333	0.000618377	0.000286416	-5	-2.15902
323452263	69799	Peptidase / Proteasome	2	0.333333	0.000224864	0.000409165	-6	1.81961
323450948	28673	Succinyl-CoA synthetase, ATP-citrate lyase/succinyl-CoA ligase, Succinyl-CoA synthetase, ATP-citrate lyase/succinyl-CoA ligase	1.66667	0.666667	2.8108e-05	0.00012275	-2.5	4.36706
323451260	69850	Cobalamin synthesis protein	0.333333	2	2.8108e-05	8.18331e-05	6	2.91137
323451909	27356	ATP phosphoribosyltransferase	1.66667	0.333333	0.000196756	8.18331e-05	-5	-2.40436
323448914	60302	Malate dehydrogenase	0.333333	0.666667	0.00137729	0.001473	2	1.06948
323457289	59757	Eukaryotic initiation factor 5A hypusine	0.666667	1	0.000702701	0.00012275	1.5	-5.72467
323448128	7478	Peptidyl-prolyl cis-trans isomerase	0.666667	1.33333	0.000112432	4.09165e-05	2	-2.74784
323447945	72648	Phosphofructokinase	0.666667	0.666667	0.00104	0.000900164	1	-1.15534
323449674	69917	Peptidase	1	0.333333	0.000224864	0.00012275	-3	-1.8319
323454473	23252	Iron-dependent fumarate hydratase, Fe-S type hydro-lyases tartrate/fumarate	0.333333	1.33333	2.8108e-05	0.00012275	4	4.36706
323449899	60237	Ribosomal protein	2	0.333333	8.43241e-05	0.00012275	-6	1.45569
323456455	59830	Ribosomal protein	2.33333	0.333333	0.000196756	0.00012275	-7	-1.60291
323451287	28200	Argininosuccinate lyase	0.333333	1	5.62161e-05	4.09165e-05	3	-1.37392
323453705	37129	Ammonium transporter	2.33333	0.666667	5.62161e-05	4.09165e-05	-3.5	-1.37392
323446944	72810	Hypothetical protein	1.33333	0.666667	0.000562161	0.000245499	-2	-2.28987
323454055	36910	Ribosomal protein	1.66667	0.333333	0.000224864	4.09165e-05	-5	-5.49569
323450361	29693	Triosephosphate isomerase	1.33333	0.333333	8.43241e-05	4.09165e-05	-4	-2.06088
323453878	71352	Aspartyl-tRNA synthetase	1.33333	0.333333	5.62161e-05	8.18331e-05	-4	1.45569
323454189	7695	Ribosomal protein	1.66667	0.333333	0.000505945	0.000490998	-5	-1.03044
323453434	37238	Nitrite reductase	1	0.333333	0.000393513	4.09165e-05	-3	-9.61745
323455015	52760	Cycloartenol-C24-methyltransferase	0.333333	2.33333	0.000224864	0.000163666	7	-1.37392
323452327	71640	Zn-finger	0.333333	0.666667	2.8108e-05	8.18331e-05	2	2.91137
323449390	54723	Exportin	0.333333	2.33333	8.43241e-05	4.09165e-05	7	-2.06088
323455383	58678	Phenylalanyl-tRNA synthetase	0.333333	1.66667	5.62161e-05	4.09165e-05	5	-1.37392
323451434	28009	Hypothetical protein	0.333333	1	5.62161e-05	8.18331e-05	3	1.45569
323452805	71598	NADPH protochlorophyllide reductase	0.666667	1.33333	2.8108e-05	8.18331e-05	2	2.91137
323448712	67109	Thiolase	0.666667	0.333333	5.62161e-05	8.18331e-05	-2	1.45569
323449561	38491	Ribosomal protein	1.33333	0.333333	5.62161e-05	0.000163666	-4	2.91137
323450277	29821	Ribosomal Protein	1.33333	0.333333	0.00014054	8.18331e-05	-4	-1.7174
323447741	55500	Nonaspanin	0.333333	0.333333	8.43241e-05	4.09165e-05	1	-2.06088
323451431	77818	Chloroplast light harvesting protein	6	0.333333	0.000843241	0.00405074	-18	4.80377
323456793	18389	Nuclear transport factor 2	0.666667	0.333333	0.000393513	8.18331e-05	-2	-4.80872
323451135	37911	Proteasome	1.66667	0.333333	0.000674593	0.000572831	-5	-1.17765
323448268	33034	Aldo/keto reductase	0.333333	0.666667	2.8108e-05	4.09165e-05	2	1.45569
323452169	5924	Hypothetical protein	0.333333	0.666667	0.000421621	0.000327332	2	-1.28805
323448884	55034	Proteasome	1.66667	0.333333	8.43241e-05	4.09165e-05	-5	-2.06088
323454580	70105	Glutathione peroxidase	0.333333	1.33333	2.8108e-05	4.09165e-05	4	1.45569
323448448	32655	Nonphototropic hypocotyl	2.33333	0.333333	2.8108e-05	4.09165e-05	-7	1.45569
323454894	22512	Formylglycineamide ribotide amidotransferase	0.333333	0.333333	2.8108e-05	4.09165e-05	1	1.45569
323448821	70378	ATPase, proteasome	0.333333	1	0.000337297	0.000613748	3	1.81961
323450953	28840	Epsilon1-COP	0.333333	0.666667	0.000224864	0.000245499	2	1.09177
323454888	21939	S-adenosylmethionine-dependent methyltransferase activity	0.333333	0.333333	5.62161e-05	4.09165e-05	1	-1.37392
323449847	72183	Proteasome	0.666667	0.333333	0.00028108	0.00012275	-2	-2.28987
323454603	71137	Prolyl 4-hydroxylase	0.333333	1	2.8108e-05	0.000163666	3	5.82275
323447558	34011	Glutamine amidotransferase/cyclase	0.333333	1	8.43241e-05	4.09165e-05	3	-2.06088
323453323	60042	Elongation factor	0.333333	0.666667	8.43241e-05	4.09165e-05	2	-2.06088
323448551	32534	Prolyl-tRNA synthetase	0.333333	0.666667	2.8108e-05	4.09165e-05	2	1.45569
323449787	72138	Hedgehog protein	0.333333	1.33333	8.43241e-05	0.000204583	4	2.42615
323447426	39368	Isoleucine trna synthetase	0.333333	0.666667	0.000477837	0.000327332	2	-1.45979
323449971	30237	Phypo stress protein	0.333333	0.666667	0.000112432	0.000204583	2	1.81961
323455262	11148	tRNA synthetases	1	0.333333	5.62161e-05	4.09165e-05	-3	-1.37392
323455416	52464	Geranylgeranyl diphosphate synthase	0.666667	0.666667	0.000168648	8.18331e-05	1	-2.06088
323450170	65948	Hypothetical protein	0.666667	0.333333	8.43241e-05	4.09165e-05	-2	-2.06088
323449569	70314	Coatomer WD associated region	0.333333	1	0.000871349	0.000245499	3	-3.5493
323451541	6384	Ras small GTPase	0.333333	0.333333	0.000224864	0.00012275	1	-1.8319
323448259	60333	Mitochondrial carrier protein	0.333333	1.33333	0.00014054	0.000163666	4	1.16455
323457329	19506	Proteasome non-ATPase regulatory subunit	0.333333	0.333333	0.000112432	8.18331e-05	1	-1.37392
323453797	63307	Chloroplast Chaperonin	0.333333	1	8.43241e-05	0.00012275	3	1.45569
323450033	54443	Acyl-CoA synthetase	0.666667	0.333333	0.000112432	0.00012275	-2	1.09177
323451609	37770	Alanine transaminase	0.333333	0.666667	2.8108e-05	4.09165e-05	2	1.45569
323454572	52868	Acyltransferase region, Thioestarase	0.333333	0.666667	0.000168648	0.000204583	2	1.21307
323452117	59057	Delta 1-pyrroline-5-carboxylate reductase (P5CR)	0.333333	0.333333	0.000112432	4.09165e-05	1	-2.74784
323446697	60388	3-hydroxyacyl-CoA dehydrogenase	0.333333	0.333333	5.62161e-05	0.00012275	1	2.18353
323449869	70285	Tryptophanyl-tRNA synthetase	0.333333	0.333333	8.43241e-05	0.000245499	1	2.91137
323447574	67977	Dynein heavy chain, AAA ATPase	0.333333	0.333333	8.43241e-05	0.000163666	1	1.94092
323446558	35012	Ribosomal protein	1.33333	0.333333	0.00365405	0.00241408	-4	-1.51364
323447748	39278	AAA ATPase	0.333333	0.333333	0.000421621	0.00012275	1	-3.4348
323451194	3292	ABC transporter	0.333333	0.333333	5.62161e-05	4.09165e-05	1	-1.37392
323452072	26912	ATP-dependent RNA helicase DBP3	0.333333	0.333333	2.8108e-05	8.18331e-05	1	2.91137
323455685	61839	Pyridoxamine 5'-phosphate oxidase-related	0.333333	0.333333	5.62161e-05	8.18331e-05	1	1.45569
323456269	70763	Peptidase M, neutral zinc metallopeptidases, zinc-binding site	0.666667	0.333333	0.000168648	0.000286416	-2	1.6983
323450302	29630	Acyl-CoA dehydrogenase	0.333333	0.333333	0.000224864	0.000450082	1	2.00157
